# Supplementary material for: Cytosinium orotate dihydrate
Source: Acta Crystallogr Sect E Struct Rep Online. 2012 Dec 5;69(Pt 1):o14–5. doi: 10.1107/S1600536812049057 (PMC3588359; doi:10.1107/S1600536812049057)
Supplement: Supplementary file 1 [file e-69-00o14-sup1.cif]

##############################################################################
#                                                                            #
# This CIF contains the data in a paper accepted for publication in          #
# Acta Crystallographica Section E. It conforms to the requirements of       #
# Notes for Authors for Acta Crystallographica Section E, and has been       #
# peer reviewed under the auspices of the IUCr Commission on Journals.       #
#                                                                            #
# Full details of the Crystallographic Information File format               #
# are given in the paper "The Crystallographic Information File (CIF):       #
# a New Standard Archive File for Crystallography" by S. R. Hall, F. H.      #
# Allen and I. D. Brown [Acta Cryst. (1991), A47, 655-685].                  #
#                                                                            #
# The current version of the core CIF dictionary is obtainable from          #
# ftp://ftp.iucr.org/pub/cif_core.dic.                                       #
#                                                                            #
# Software is freely available for graphical display of the structure(s)     #
# in this CIF. For information consult the CIF software page                 #
# http://www.iucr.org/resources/cif/software.                                #
#                                                                            #
# This file may be used for bona fide research purposes within the           #
# scientific community so long as proper attribution is given to the journal # 
# article from which it was obtained.                                        #
#                                                                            #
##############################################################################
data_I
_audit_creation_method     SHELXL-97
_chemical_name_systematic
;
4-Amino-2-oxo-1,2-dihydropyrimidin-3-ium
2,6-dioxo-1,2,3,6-tetrahydropyrimidine-4-carboxylate
dihydrate
;
_chemical_name_common
;
Cytosinium orotate dihydrate
;
_chemical_formula_moiety     'C4 H6 N3 O +, C5 H3 N2 O4 -, 2(H2 O)'
_chemical_formula_sum     'C9 H13 N5 O7'
_chemical_formula_iupac     'C4 H6 N3 O +, C5 H3 N2 O4 -, 2H2 O'
_chemical_formula_weight     303.24
_chemical_melting_point     ?
_symmetry_cell_setting     monoclinic
_symmetry_space_group_name_H-M     'P 21/c'
_symmetry_space_group_name_Hall     '-P 2ybc'
loop_
    _symmetry_equiv_pos_as_xyz
    'x, y, z'
    '-x, y+1/2, -z+1/2'
    '-x, -y, -z'
    'x, -y-1/2, z-1/2'
_cell_length_a     5.1486(2)
_cell_length_b     15.1631(6)
_cell_length_c     16.4206(7)
_cell_angle_alpha     90.00
_cell_angle_beta     90.562(3)
_cell_angle_gamma     90.00
_cell_volume     1281.87(9)
_cell_formula_units_Z     4
_cell_measurement_reflns_used     14285
_cell_measurement_theta_min     2.6838
_cell_measurement_theta_max     28.9852
_cell_measurement_temperature     298(2)
_exptl_crystal_description     'tablets'
_exptl_crystal_colour     'colourless'
_exptl_crystal_size_max     0.15
_exptl_crystal_size_mid     0.10
_exptl_crystal_size_min     0.10
_exptl_crystal_density_diffrn     1.571
_exptl_crystal_density_meas     ?
_exptl_crystal_density_method     'not measured'
_exptl_crystal_F_000     632
_exptl_absorpt_coefficient_mu     0.136
_exptl_absorpt_correction_type     multi-scan
_exptl_absorpt_process_details
;
(CrysAlis RED; Oxford Diffraction, 2006)
;
_exptl_absorpt_correction_T_min     0.9798
_exptl_absorpt_correction_T_max     0.9865
_exptl_special_details     ?
_diffrn_ambient_temperature     298(2)
_diffrn_radiation_type     MoK\a
_diffrn_radiation_wavelength     0.71069
_diffrn_radiation_source     'Enhance (Mo) X-ray source'
_diffrn_radiation_monochromator     graphite
_diffrn_measurement_device_type     'Oxford Diffraction Xcalibur S CCD'
_diffrn_measurement_method     '\w and \f'
_diffrn_detector_area_resol_mean     16.0696
_diffrn_reflns_number     27833
_diffrn_reflns_av_R_equivalents     0.0337
_diffrn_reflns_av_sigmaI/netI     0.0161
_diffrn_reflns_theta_min     2.69
_diffrn_reflns_theta_max     25.34
_diffrn_reflns_theta_full     25.34
_diffrn_measured_fraction_theta_max     0.994
_diffrn_measured_fraction_theta_full     0.994
_diffrn_reflns_limit_h_min     -6
_diffrn_reflns_limit_h_max     6
_diffrn_reflns_limit_k_min     -18
_diffrn_reflns_limit_k_max     18
_diffrn_reflns_limit_l_min     -19
_diffrn_reflns_limit_l_max     19
_diffrn_standards_number     ?
_diffrn_standards_interval_count     ?
_diffrn_standards_interval_time     ?
_diffrn_standards_decay_%     ?
_refine_special_details
;
 Refinement of F^2^ against ALL reflections.  The weighted R-factor wR and
 goodness of fit S are based on F^2^, conventional R-factors R are based
 on F, with F set to zero for negative F^2^. The threshold expression of
 F^2^ > 2\s(F^2^) is used only for calculating R-factors(gt) etc. and is
 not relevant to the choice of reflections for refinement.  R-factors based
 on F^2^ are statistically about twice as large as those based on F, and R-
 factors based on ALL data will be even larger.
;
_reflns_number_total     2328
_reflns_number_gt     1954
_reflns_threshold_expression     I>2\s(I)
_refine_ls_structure_factor_coef     Fsqd
_refine_ls_matrix_type     full
_refine_ls_R_factor_all     0.0593
_refine_ls_R_factor_gt     0.0459
_refine_ls_wR_factor_gt     0.1189
_refine_ls_wR_factor_ref     0.1252
_refine_ls_goodness_of_fit_ref     1.127
_refine_ls_restrained_S_all     1.129
_refine_ls_number_reflns     2328
_refine_ls_number_parameters     228
_refine_ls_number_restraints     4
_refine_ls_hydrogen_treatment     mixed
_refine_ls_weighting_scheme     calc
_refine_ls_weighting_details
         'calc w=1/[\s^2^(Fo^2^)+(0.0662P)^2^+0.3271P] where P=(Fo^2^+2Fc^2^)/3'
_atom_sites_solution_hydrogens     geom
_atom_sites_solution_primary     direct
_atom_sites_solution_secondary     difmap
_refine_ls_shift/su_max     0.000
_refine_ls_shift/su_mean     0.000
_refine_diff_density_max     0.204
_refine_diff_density_min     -0.213
_refine_ls_extinction_method     none
_refine_ls_extinction_coef     ?
loop_
    _atom_type_symbol
    _atom_type_description
    _atom_type_scat_dispersion_real
    _atom_type_scat_dispersion_imag
    _atom_type_scat_source
    'C' 'C' 0.0033 0.0016
                         'International Tables Vol C Tables 4.2.6.8 and 6.1.1.4'
    'H' 'H' 0.0000 0.0000
                         'International Tables Vol C Tables 4.2.6.8 and 6.1.1.4'
    'N' 'N' 0.0061 0.0033
                         'International Tables Vol C Tables 4.2.6.8 and 6.1.1.4'
    'O' 'O' 0.0106 0.0060
                         'International Tables Vol C Tables 4.2.6.8 and 6.1.1.4'
_computing_data_collection     'CrysAlis CCD (Oxford Diffraction, 2006)'
_computing_cell_refinement     'CrysAlis RED (Oxford Diffraction, 2006)'
_computing_data_reduction     'CrysAlis RED (Oxford Diffraction, 2006)'
_computing_structure_solution     'SIR97 (Altomare <i>et al.</i>, 1999)'
_computing_structure_refinement     'SHELXL97 (Sheldrick, 2008)'
_computing_molecular_graphics     'WinGX (Farrugia, 2012)'
_computing_publication_material     'WinGX (Farrugia, 2012)'
loop_
    _atom_site_type_symbol
    _atom_site_label
    _atom_site_fract_x
    _atom_site_fract_y
    _atom_site_fract_z
    _atom_site_U_iso_or_equiv
    _atom_site_adp_type
    _atom_site_calc_flag
    _atom_site_refinement_flags
    _atom_site_occupancy
    _atom_site_symmetry_multiplicity
    _atom_site_disorder_assembly
    _atom_site_disorder_group
    O O5 0.2952(3) 0.32438(9) 0.16089(11) 0.0590(5) Uani d . 1 1 . .
    N N7 0.6235(3) 0.26032(12) 0.09082(11) 0.0419(5) Uani d . 1 1 . .
    H H7 0.678(5) 0.3059(15) 0.0814(14) 0.046(6) Uiso d . 1 1 . .
    C C8 0.4062(4) 0.25827(12) 0.13766(12) 0.0382(5) Uani d . 1 1 . .
    N N10 0.3426(4) 0.02351(12) 0.15490(11) 0.0453(5) Uani d . 1 1 . .
    H H10A 0.193(5) 0.0195(17) 0.1906(16) 0.067(7) Uiso d . 1 1 . .
    H H10B 0.427(4) -0.0231(16) 0.1400(13) 0.051(6) Uiso d . 1 1 . .
    N N9 0.3208(3) 0.17444(10) 0.15622(10) 0.0349(4) Uani d . 1 1 . .
    H H9 0.188(5) 0.1701(14) 0.1872(16) 0.055(7) Uiso d . 1 1 . .
    C C10 0.4331(3) 0.09908(11) 0.13046(11) 0.0331(4) Uani d . 1 1 . .
    C C11 0.6503(4) 0.10687(13) 0.07734(12) 0.0391(5) Uani d . 1 1 . .
    H H11 0.7293 0.0571 0.0555 0.050(6) Uiso calc R 1 1 . .
    C C12 0.7361(4) 0.18745(13) 0.06001(12) 0.0398(5) Uani d . 1 1 . .
    H H12 0.8776 0.1937 0.0257 0.048(6) Uiso calc R 1 1 . .
    O O1 -0.7741(2) -0.06618(8) 0.44582(8) 0.0403(4) Uani d . 1 1 . .
    O O2 -0.8140(3) 0.23043(8) 0.45689(9) 0.0485(4) Uani d . 1 1 . .
    O O3 -0.0719(3) 0.01695(8) 0.27044(9) 0.0474(4) Uani d . 1 1 . .
    O O4 -0.0853(3) 0.16324(8) 0.26139(8) 0.0440(4) Uani d . 1 1 . .
    N N1 -0.4837(3) 0.01212(10) 0.36986(9) 0.0322(4) Uani d . 1 1 . .
    H H1 -0.419(4) -0.0379(14) 0.3528(11) 0.039(5) Uiso d . 1 1 . .
    C C2 -0.6871(3) 0.00513(11) 0.42196(10) 0.0293(4) Uani d . 1 1 . .
    N N3 -0.7902(3) 0.08258(9) 0.44828(9) 0.0318(4) Uani d . 1 1 . .
    H H3 -0.932(4) 0.0768(13) 0.4826(13) 0.042(5) Uiso d . 1 1 . .
    C C4 -0.7074(4) 0.16627(11) 0.42733(11) 0.0323(4) Uani d . 1 1 . .
    C C5 -0.4941(4) 0.16797(11) 0.37152(11) 0.0325(4) Uani d . 1 1 . .
    H H5 -0.4283 0.2217 0.3539 0.039 Uiso calc R 1 1 . .
    C C6 -0.3900(3) 0.09262(11) 0.34486(10) 0.0289(4) Uani d . 1 1 . .
    C C7 -0.1609(3) 0.09014(11) 0.28677(10) 0.0307(4) Uani d . 1 1 . .
    O O6W 0.7353(4) -0.09802(12) 0.10206(16) 0.0836(7) Uani d D 1 1 . .
    H H61 0.733(8) -0.1472(17) 0.078(2) 0.125 Uiso d D 1 1 . .
    H H62 0.812(8) -0.112(3) 0.1479(16) 0.125 Uiso d D 1 1 . .
    O O7W -0.1266(4) 0.35051(13) 0.28142(14) 0.0868(7) Uani d D 1 1 . .
    H H71 -0.125(8) 0.2911(13) 0.278(2) 0.130 Uiso d D 1 1 . .
    H H72 -0.033(7) 0.373(2) 0.2403(18) 0.130 Uiso d D 1 1 . .
loop_
    _atom_site_aniso_label
    _atom_site_aniso_U_11
    _atom_site_aniso_U_22
    _atom_site_aniso_U_33
    _atom_site_aniso_U_12
    _atom_site_aniso_U_13
    _atom_site_aniso_U_23
    O5 0.0601(10) 0.0344(8) 0.0831(12) 0.0029(6) 0.0346(9) 0.0003(7)
    N7 0.0389(10) 0.0309(9) 0.0561(11) -0.0062(7) 0.0192(8) 0.0093(8)
    C8 0.0359(11) 0.0339(10) 0.0448(11) -0.0012(8) 0.0129(8) 0.0059(8)
    N10 0.0468(11) 0.0310(9) 0.0585(11) -0.0032(8) 0.0238(9) 0.0019(8)
    N9 0.0295(9) 0.0344(9) 0.0411(9) -0.0020(6) 0.0149(7) 0.0045(6)
    C10 0.0297(10) 0.0338(9) 0.0359(10) -0.0031(7) 0.0069(8) 0.0020(7)
    C11 0.0368(11) 0.0377(10) 0.0431(11) 0.0007(8) 0.0161(8) 0.0020(8)
    C12 0.0323(11) 0.0445(11) 0.0431(11) -0.0010(8) 0.0167(8) 0.0082(9)
    O1 0.0435(8) 0.0247(6) 0.0534(8) 0.0003(5) 0.0287(6) 0.0030(6)
    O2 0.0573(9) 0.0240(6) 0.0648(9) 0.0027(6) 0.0322(7) -0.0025(6)
    O3 0.0467(9) 0.0344(7) 0.0616(9) 0.0021(6) 0.0304(7) 0.0024(6)
    O4 0.0451(8) 0.0338(7) 0.0536(8) -0.0068(6) 0.0281(7) 0.0031(6)
    N1 0.0325(9) 0.0256(8) 0.0388(9) 0.0000(6) 0.0175(7) -0.0004(6)
    C2 0.0282(10) 0.0266(9) 0.0332(9) -0.0003(7) 0.0130(7) 0.0020(7)
    N3 0.0306(8) 0.0274(8) 0.0376(8) 0.0002(6) 0.0184(7) 0.0009(6)
    C4 0.0343(10) 0.0246(8) 0.0383(10) -0.0016(7) 0.0118(8) 0.0018(7)
    C5 0.0339(10) 0.0253(8) 0.0385(10) -0.0040(7) 0.0134(8) 0.0028(7)
    C6 0.0260(9) 0.0312(9) 0.0297(9) -0.0043(7) 0.0067(7) 0.0044(7)
    C7 0.0268(9) 0.0320(9) 0.0334(9) -0.0030(7) 0.0095(7) 0.0014(7)
    O6W 0.0904(15) 0.0403(9) 0.1201(19) 0.0107(9) 0.0027(13) -0.0186(11)
    O7W 0.0985(15) 0.0480(10) 0.1149(17) -0.0042(10) 0.0569(13) -0.0065(11)
_geom_special_details
;
 All s.u.'s (except the s.u. in the dihedral angle between two l.s. planes)
 are estimated using the full covariance matrix.  The cell s.u.'s are taken
 into account individually in the estimation of s.u.'s in distances, angles
 and torsion angles; correlations between s.u.'s in cell parameters are only
 used when they are defined by crystal symmetry.  An approximate (isotropic)
 treatment of cell s.u.'s is used for estimating s.u.'s involving l.s. planes.
;
loop_
    _geom_bond_atom_site_label_1
    _geom_bond_atom_site_label_2
    _geom_bond_site_symmetry_2
    _geom_bond_distance
    _geom_bond_publ_flag
    O5 C8 . 1.217(2) ?
    N7 C12 . 1.349(2) ?
    N7 C8 . 1.364(2) ?
    N7 H7 . 0.76(2) ?
    C8 N9 . 1.380(2) ?
    N10 C10 . 1.302(2) ?
    N10 H10A . 0.97(3) ?
    N10 H10B . 0.87(2) ?
    N9 C10 . 1.351(2) ?
    N9 H9 . 0.86(3) ?
    C10 C11 . 1.430(2) ?
    C11 C12 . 1.331(3) ?
    C11 H11 . 0.9300 ?
    C12 H12 . 0.9300 ?
    O1 C2 . 1.2357(19) ?
    O2 C4 . 1.220(2) ?
    O3 C7 . 1.231(2) ?
    O4 C7 . 1.248(2) ?
    N1 C2 . 1.363(2) ?
    N1 C6 . 1.377(2) ?
    N1 H1 . 0.88(2) ?
    C2 N3 . 1.361(2) ?
    N3 C4 . 1.383(2) ?
    N3 H3 . 0.93(2) ?
    C4 C5 . 1.437(2) ?
    C5 C6 . 1.338(2) ?
    C5 H5 . 0.9300 ?
    C6 C7 . 1.525(2) ?
    O6W H61 . 0.845(19) ?
    O6W H62 . 0.871(19) ?
    O7W H71 . 0.902(19) ?
    O7W H72 . 0.898(19) ?
loop_
    _geom_angle_atom_site_label_1
    _geom_angle_atom_site_label_2
    _geom_angle_atom_site_label_3
    _geom_angle_site_symmetry_1
    _geom_angle_site_symmetry_3
    _geom_angle
    _geom_angle_publ_flag
    C12 N7 C8 . . 123.41(17) ?
    C12 N7 H7 . . 120.5(18) ?
    C8 N7 H7 . . 116.1(18) ?
    O5 C8 N7 . . 123.23(17) ?
    O5 C8 N9 . . 122.53(16) ?
    N7 C8 N9 . . 114.23(16) ?
    C10 N10 H10A . . 121.9(15) ?
    C10 N10 H10B . . 116.6(15) ?
    H10A N10 H10B . . 121(2) ?
    C10 N9 C8 . . 124.86(15) ?
    C10 N9 H9 . . 117.9(15) ?
    C8 N9 H9 . . 117.3(15) ?
    N10 C10 N9 . . 119.49(16) ?
    N10 C10 C11 . . 123.05(17) ?
    N9 C10 C11 . . 117.46(15) ?
    C12 C11 C10 . . 117.99(17) ?
    C12 C11 H11 . . 121.0 ?
    C10 C11 H11 . . 121.0 ?
    C11 C12 N7 . . 121.83(16) ?
    C11 C12 H12 . . 119.1 ?
    N7 C12 H12 . . 119.1 ?
    C2 N1 C6 . . 121.99(15) ?
    C2 N1 H1 . . 115.5(13) ?
    C6 N1 H1 . . 122.5(13) ?
    O1 C2 N3 . . 120.71(14) ?
    O1 C2 N1 . . 123.39(15) ?
    N3 C2 N1 . . 115.89(14) ?
    C2 N3 C4 . . 126.19(14) ?
    C2 N3 H3 . . 114.9(12) ?
    C4 N3 H3 . . 118.9(12) ?
    O2 C4 N3 . . 119.45(15) ?
    O2 C4 C5 . . 126.07(15) ?
    N3 C4 C5 . . 114.48(14) ?
    C6 C5 C4 . . 120.29(15) ?
    C6 C5 H5 . . 119.9 ?
    C4 C5 H5 . . 119.9 ?
    C5 C6 N1 . . 121.14(15) ?
    C5 C6 C7 . . 122.74(15) ?
    N1 C6 C7 . . 116.11(15) ?
    O3 C7 O4 . . 127.60(15) ?
    O3 C7 C6 . . 116.76(15) ?
    O4 C7 C6 . . 115.65(15) ?
    H61 O6W H62 . . 102(3) ?
    H71 O7W H72 . . 109(3) ?
loop_
    _geom_torsion_atom_site_label_1
    _geom_torsion_atom_site_label_2
    _geom_torsion_atom_site_label_3
    _geom_torsion_atom_site_label_4
    _geom_torsion_site_symmetry_1
    _geom_torsion_site_symmetry_2
    _geom_torsion_site_symmetry_3
    _geom_torsion_site_symmetry_4
    _geom_torsion
    _geom_torsion_publ_flag
    C12 N7 C8 O5 . . . . -175.0(2) ?
    C12 N7 C8 N9 . . . . 4.6(3) ?
    O5 C8 N9 C10 . . . . 178.4(2) ?
    N7 C8 N9 C10 . . . . -1.2(3) ?
    C8 N9 C10 N10 . . . . 176.86(19) ?
    C8 N9 C10 C11 . . . . -2.7(3) ?
    N10 C10 C11 C12 . . . . -176.2(2) ?
    N9 C10 C11 C12 . . . . 3.4(3) ?
    C10 C11 C12 N7 . . . . -0.2(3) ?
    C8 N7 C12 C11 . . . . -4.0(3) ?
    C6 N1 C2 O1 . . . . -179.52(17) ?
    C6 N1 C2 N3 . . . . -0.6(3) ?
    O1 C2 N3 C4 . . . . 178.74(18) ?
    N1 C2 N3 C4 . . . . -0.2(3) ?
    C2 N3 C4 O2 . . . . -178.38(18) ?
    C2 N3 C4 C5 . . . . 0.9(3) ?
    O2 C4 C5 C6 . . . . 178.4(2) ?
    N3 C4 C5 C6 . . . . -0.8(3) ?
    C4 C5 C6 N1 . . . . 0.1(3) ?
    C4 C5 C6 C7 . . . . -178.95(16) ?
    C2 N1 C6 C5 . . . . 0.7(3) ?
    C2 N1 C6 C7 . . . . 179.75(16) ?
    C5 C6 C7 O3 . . . . 175.70(18) ?
    N1 C6 C7 O3 . . . . -3.4(2) ?
    C5 C6 C7 O4 . . . . -4.2(3) ?
    N1 C6 C7 O4 . . . . 176.72(16) ?
loop_
    _geom_hbond_atom_site_label_D
    _geom_hbond_atom_site_label_H
    _geom_hbond_atom_site_label_A
    _geom_hbond_site_symmetry_A
    _geom_hbond_distance_DH
    _geom_hbond_distance_HA
    _geom_hbond_distance_DA
    _geom_hbond_angle_DHA
    N7 H7 O1 2 0.76(2) 2.05(2) 2.809(2) 172(2)
    N10 H10A O3 . 0.97(3) 1.90(3) 2.871(2) 173(2)
    N10 H10B O6W . 0.87(2) 2.05(2) 2.876(3) 158(2)
    N9 H9 O4 . 0.86(3) 1.87(3) 2.7299(19) 176(2)
    N1 H1 O5 2_545 0.88(2) 2.20(2) 3.051(2) 165.6(17)
    N3 H3 O1 3_356 0.93(2) 1.93(2) 2.8624(18) 179.3(19)
    O6W H61 O2 2_545 0.845(19) 1.99(2) 2.806(2) 163(4)
    O6W H62 O7W 2_645 0.871(19) 2.07(3) 2.873(4) 154(4)
    O7W H71 O4 . 0.902(19) 1.97(2) 2.867(2) 173(4)
    O7W H72 O5 . 0.898(19) 2.27(3) 2.979(2) 136(3)
_iucr_refine_instructions_details
;
TITL   CytOrot (II) Xstal as exp_577 in P 21/c
CELL   0.71073      5.1486   15.1631   16.4206  90.000   90.562   90.000
ZERR         4      0.0002    0.0006    0.0007    0.000    0.003    0.000
LATT  1
SYMM -X,1/2+Y,1/2-Z
SFAC        C       H       N       O
UNIT        36      52      20      28
SIZE 0.1 0.1 0.15
L.S.      15
FMAP      2
PLAN     25
ACTA
BOND $H
CONF
EQIV $1 [-x, y+1/2, -z+1/2]
EQIV $2 [-x, y-1/2, -z+1/2]
EQIV $3 [-x-2, -y, -z+1]
EQIV $4 [-x+1, y-1/2, -z+1/2]
HTAB
HTAB N7 O1_$1
HTAB N10 O3
HTAB N10 O6w
HTAB N9 O4
HTAB N1 O5_$2
HTAB N3 O1_$3
HTAB O6w O2_$2
HTAB O6w O7w_$4
HTAB O7w O4
HTAB O7w O5
DFIX 0.85 O6w H61
DFIX 0.85 O6w H62
DFIX 0.85 O7w H71
DFIX 0.85 O7w H72
MPLA 6 N7 C8 N9 C10 C11 C12 O5 N10
MPLA 6 N1 C2 N3 C4 C5 C6 C7 O3 O4
MPLA C7 O3 O4
OMIT -2 50.7
WGHT      0.0662      0.3271
FVAR       7.03197
O5    4    0.295217    0.324380    0.160885    11.00000    0.06013    0.03443 =
         0.08307    0.00026    0.03464    0.00289
N7    3    0.623537    0.260322    0.090822    11.00000    0.03892    0.03094 =
         0.05614    0.00929    0.01922   -0.00615
H7    2    0.677847    0.305875    0.081398    11.00000    0.04555
C8    1    0.406224    0.258268    0.137663    11.00000    0.03591    0.03395 =
         0.04484    0.00587    0.01293   -0.00123
N10   3    0.342565    0.023511    0.154903    11.00000    0.04681    0.03099 =
         0.05850    0.00192    0.02377   -0.00321
H10A  2    0.193458    0.019461    0.190619    11.00000    0.06749
H10B  2    0.427421   -0.023083    0.140009    11.00000    0.05066
N9    3    0.320782    0.174436    0.156224    11.00000    0.02950    0.03437 =
         0.04109    0.00449    0.01486   -0.00197
H9    2    0.187941    0.170134    0.187210    11.00000    0.05495
C10   1    0.433130    0.099082    0.130462    11.00000    0.02967    0.03378 =
         0.03585    0.00203    0.00687   -0.00310
C11   1    0.650344    0.106868    0.077337    11.00000    0.03676    0.03766 =
         0.04314    0.00202    0.01614    0.00070
AFIX  43
H11   2    0.729299    0.057129    0.055550    11.00000    0.04975
AFIX   0
C12   1    0.736099    0.187448    0.060014    11.00000    0.03225    0.04446 =
         0.04314    0.00816    0.01669   -0.00103
AFIX  43
H12   2    0.877583    0.193673    0.025710    11.00000    0.04787
AFIX   0
O1    4   -0.774129   -0.066185    0.445823    11.00000    0.04349    0.02467 =
         0.05341    0.00302    0.02874    0.00025
O2    4   -0.813958    0.230428    0.456895    11.00000    0.05727    0.02398 =
         0.06485   -0.00248    0.03217    0.00274
O3    4   -0.071909    0.016949    0.270442    11.00000    0.04674    0.03442 =
         0.06164    0.00241    0.03041    0.00213
O4    4   -0.085273    0.163240    0.261393    11.00000    0.04511    0.03384 =
         0.05356    0.00309    0.02814   -0.00678
N1    3   -0.483690    0.012125    0.369859    11.00000    0.03253    0.02558 =
         0.03880   -0.00035    0.01752   -0.00005
H1    2   -0.419051   -0.037923    0.352821    11.00000    0.03890
C2    1   -0.687119    0.005127    0.421957    11.00000    0.02824    0.02656 =
         0.03321    0.00200    0.01301   -0.00027
N3    3   -0.790200    0.082577    0.448278    11.00000    0.03063    0.02741 =
         0.03762    0.00095    0.01838    0.00024
H3    2   -0.932269    0.076772    0.482594    11.00000    0.04204
C4    1   -0.707361    0.166269    0.427335    11.00000    0.03430    0.02463 =
         0.03830    0.00176    0.01179   -0.00164
C5    1   -0.494147    0.167974    0.371520    11.00000    0.03388    0.02529 =
         0.03852    0.00282    0.01344   -0.00396
AFIX  43
H5    2   -0.428267    0.221708    0.353863    11.00000   -1.20000
AFIX   0
C6    1   -0.390041    0.092622    0.344857    11.00000    0.02599    0.03120 =
         0.02971    0.00444    0.00670   -0.00432
C7    1   -0.160863    0.090144    0.286770    11.00000    0.02685    0.03202 =
         0.03339    0.00138    0.00951   -0.00303
O6W   4    0.735329   -0.098024    0.102063    11.00000    0.09040    0.04032 =
         0.12013   -0.01857    0.00266    0.01066
H61   2    0.733170   -0.147182    0.077877    11.00000   -1.50000
H62   2    0.811517   -0.111693    0.147925    11.00000   -1.50000
O7W   4   -0.126590    0.350510    0.281425    11.00000    0.09854    0.04799 =
         0.11486   -0.00650    0.05686   -0.00423
H71   2   -0.124638    0.291133    0.278250    11.00000   -1.50000
H72   2   -0.033394    0.372699    0.240258    11.00000   -1.50000
HKLF 4
REM    CytOrot (II) Xstal as exp_577 in P 21/c
REM R1 =  0.0459 for   1954 Fo > 4sig(Fo)  and  0.0593 for all   2328 data
REM    228 parameters refined using      4 restraints
END
WGHT      0.0662      0.3271
REM Highest difference peak  0.204,  deepest hole -0.213,  1-sigma level  0.041
Q1    1   0.5374  0.0982  0.1010  11.00000  0.05    0.20
Q2    1  -0.3071  0.0963  0.3084  11.00000  0.05    0.20
Q3    1  -0.3204  0.3357  0.3027  11.00000  0.05    0.19
Q4    1  -0.3808  0.1340  0.3839  11.00000  0.05    0.18
Q5    1  -0.5164  0.1287  0.3361  11.00000  0.05    0.17
Q6    1   0.5866 -0.1336  0.1341  11.00000  0.05    0.16
Q7    1  -0.1327 -0.0201  0.3005  11.00000  0.05    0.16
Q8    1   0.2815  0.0179  0.1887  11.00000  0.05    0.16
Q9    1   0.4068  0.3029  0.1959  11.00000  0.05    0.16
Q10   1  -0.6362  0.1661  0.3805  11.00000  0.05    0.15
Q11   1  -0.4691  0.0554  0.3438  11.00000  0.05    0.14
Q12   1  -0.8054 -0.0791  0.4013  11.00000  0.05    0.14
Q13   1  -0.3898  0.0544  0.3663  11.00000  0.05    0.14
Q14   1   0.9068  0.2185  0.0445  11.00000  0.05    0.13
Q15   1  -0.7305  0.1175  0.4375  11.00000  0.05    0.13
Q16   1  -0.5298  0.1647  0.4166  11.00000  0.05    0.13
Q17   1  -0.0210  0.1403  0.3014  11.00000  0.05    0.13
Q18   1  -0.7865  0.0949  0.4781  11.00000  0.05    0.13
Q19   1  -0.6450 -0.0990  0.4413  11.00000  0.05    0.12
Q20   1   0.4294  0.1434  0.1768  11.00000  0.05    0.12
Q21   1   0.1357  0.3223  0.1947  11.00000  0.05    0.12
Q22   1   0.4675  0.2607  0.0924  11.00000  0.05    0.12
Q23   1   0.6098  0.1436  0.0402  11.00000  0.05    0.12
Q24   1   0.2479  0.3012  0.1302  11.00000  0.05    0.12
Q25   1   0.5871  0.2623  0.1426  11.00000  0.05    0.12
;
data_global
_journal_date_recd_electronic     2012-11-14
_journal_date_accepted     2012-11-29
_journal_name_full     'Acta Crystallographica, Section E'
_journal_year     2013
_journal_volume     69
_journal_issue      1
_journal_page_first     o14
_journal_page_last     o15
_journal_paper_category     QO
_journal_paper_doi     10.1107/S1600536812049057
_journal_coeditor_code     RZ5024
_publ_contact_author_name     'Prof. Gustavo Portalone'
_publ_contact_author_address
;
Chemistry Department
University of Rome I "La Sapienza"
P.le A. Moro, 5
I-00185 Rome
Italy
;
_publ_contact_author_email     'g.portalone@caspur.it'
_publ_contact_author_fax     '39 6 4991 3819'
_publ_contact_author_phone     '39 6 4991 3106'
_publ_section_title
;
Cytosinium orotate dihydrate
;
loop_
    _publ_author_name
    _publ_author_address
    'Gustavo Portalone'
;
Chemistry Department
"Sapienza" University of Rome
P.le A. Moro, 5
I-00185 Rome
Italy
;
