# Supplementary material for: Cytosinium orotate dihydrate
Source: Acta Crystallogr Sect E Struct Rep Online. 2012 Dec 5;69(Pt 1):o14–5. doi: 10.1107/S1600536812049057 (PMC3588359; doi:10.1107/S1600536812049057)
Supplement: Supplementary file 2 [file e-69-00o14-Isup2.hkl]

#
# h,k,l, Fc-squared, Fo-squared, sigma(Fo-squared) and status flag
#
data_I
_shelx_title '   CytOrot (II) Xstal as exp_577 in P 21/c'
_shelx_refln_list_code          4
_shelx_F_calc_maximum      141.48
_exptl_crystal_F_000       632.00
_reflns_d_resolution_high  0.8302
 
loop_
 _symmetry_equiv_pos_as_xyz
 'x, y, z'
 '-x, y+1/2, -z+1/2'
 '-x, -y, -z'
 'x, -y-1/2, z-1/2'
 
_cell_length_a     5.1486
_cell_length_b    15.1631
_cell_length_c    16.4206
_cell_angle_alpha  90.000
_cell_angle_beta   90.562
_cell_angle_gamma  90.000
 
_shelx_F_squared_multiplier     1.000
 
loop_
 _refln_index_h
 _refln_index_k
 _refln_index_l
 _refln_F_squared_calc
 _refln_F_squared_meas
 _refln_F_squared_sigma
 _refln_observed_status
   1   0   0     4780.88     4877.98     59.34 o
   2   0   0     5782.45     5675.74     45.42 o
   3   0   0       76.30       82.16      0.82 o
   4   0   0       15.48       13.80      0.65 o
   5   0   0       60.55       65.29      8.60 o
   1   1   0      748.12      778.96      4.36 o
   2   1   0     1138.88     1019.50      6.98 o
   3   1   0     1261.18     1192.75      6.13 o
   4   1   0        7.11        6.87      0.41 o
   5   1   0        6.11        6.15      4.38 o
   6   1   0       25.32       27.27      8.53 o
   0   2   0       31.65       33.43      2.05 o
   1   2   0       10.71       16.81      0.52 o
   2   2   0      213.42      195.75      1.45 o
   3   2   0       29.12       27.84      0.57 o
   4   2   0       69.48       68.83      0.63 o
   5   2   0        4.17        0.74      4.19 o
   6   2   0       13.82       17.26      8.23 o
   1   3   0      469.90      569.36      2.41 o
   2   3   0      656.33      614.35      4.19 o
   3   3   0       96.87       92.79      0.71 o
   4   3   0       38.78       43.69      0.77 o
   5   3   0       60.59       61.12      4.75 o
   6   3   0       10.24       15.08      8.83 o
   0   4   0      101.53      110.07      1.21 o
   1   4   0      750.57      594.68      3.02 o
   2   4   0      641.75      666.20      5.50 o
   3   4   0       26.55       26.19      0.64 o
   4   4   0        8.22        9.69      0.82 o
   5   4   0        0.00        5.79      4.47 o
   6   4   0        3.49        4.06      9.23 o
   1   5   0       18.94       21.78      0.68 o
   2   5   0     1419.31     1439.00      7.12 o
   3   5   0      340.96      305.53      2.05 o
   4   5   0      107.38      109.40      1.30 o
   5   5   0        0.13       25.66      8.44 o
   0   6   0      742.88      801.79      4.81 o
   1   6   0      134.78      122.11      1.06 o
   2   6   0      616.15      606.31      4.14 o
   3   6   0      488.70      533.34      2.43 o
   4   6   0      182.43      189.93      1.49 o
   5   6   0     1810.00     1871.92     23.45 o
   1   7   0       43.97       58.01      1.14 o
   2   7   0     2894.82     3071.21     15.50 o
   3   7   0       59.23       54.69      1.22 o
   4   7   0      332.82      343.76      2.46 o
   5   7   0      503.40      560.33     10.15 o
   0   8   0       19.46       17.96      1.55 o
   1   8   0      249.88      308.62      1.81 o
   2   8   0     1145.54     1226.65      6.92 o
   3   8   0       15.43       14.43      1.16 o
   4   8   0      317.63      321.20      2.21 o
   5   8   0       19.05       24.85      6.18 o
   1   9   0        0.01        1.59      1.08 o
   2   9   0      161.82      183.21      1.75 o
   3   9   0       36.61       39.72      1.46 o
   4   9   0       23.08       22.78      1.46 o
   5   9   0       62.19       65.45      6.63 o
   0  10   0      280.33      301.00      3.85 o
   1  10   0      271.15      250.16      2.60 o
   2  10   0       40.43       44.03      1.50 o
   3  10   0       12.19       13.22      1.53 o
   4  10   0        9.77       11.96      1.64 o
   5  10   0        1.28       -0.22      5.88 o
   1  11   0       16.10       19.68      1.44 o
   2  11   0       35.01       34.49      1.66 o
   3  11   0        6.01        5.62      1.57 o
   4  11   0        3.66        5.76      2.03 o
   0  12   0     5545.35     5471.67     42.18 o
   1  12   0      141.79      151.32      2.14 o
   2  12   0       88.89       84.17      2.02 o
   3  12   0        0.08        2.28      1.78 o
   4  12   0        0.61        2.22      2.51 o
   1  13   0      473.75      481.06      5.07 o
   2  13   0      258.73      216.25      3.78 o
   3  13   0      378.88      355.30      3.86 o
   4  13   0        7.41        6.16      2.69 o
   0  14   0      322.38      313.39      4.81 o
   1  14   0      339.15      335.80      3.22 o
   2  14   0        2.04        1.45      2.00 o
   3  14   0      209.03      205.84      3.05 o
   1  15   0        0.70        2.26      2.33 o
   2  15   0       27.25       25.99      2.09 o
   3  15   0      140.28      140.83      2.71 o
   0  16   0      118.33      114.57      3.31 o
   1  16   0       17.67       22.08      2.17 o
   2  16   0       23.00       18.19      2.13 o
   1  17   0       33.87       31.65      2.14 o
   2  17   0        0.57        5.13      2.30 o
   0  18   0       54.54       53.42      3.55 o
   1  18   0       14.13       22.01      2.48 o
  -5   1   1       22.08       25.81      4.83 o
  -4   1   1      320.33      316.96      2.67 o
  -3   1   1        4.05        3.06      0.55 o
  -2   1   1      361.77      366.24      2.54 o
  -1   1   1       45.36       75.26      0.51 o
   1   1   1       10.32       18.63      0.45 o
   2   1   1      783.17      872.41      5.48 o
   3   1   1     1521.58     1506.99     13.95 o
   4   1   1       81.74       76.39      1.56 o
   5   1   1        8.91       11.51      4.38 o
  -6   2   1        4.86        8.86      9.24 o
  -5   2   1       14.82       11.46      4.34 o
  -4   2   1        0.51        0.56      0.63 o
  -3   2   1      129.28      142.20      1.30 o
  -2   2   1     1137.14     1211.66      8.12 o
  -1   2   1      344.46      277.99      1.75 o
   0   2   1     5523.28     5810.11     25.91 o
   1   2   1     1272.31     1086.58      4.43 o
   2   2   1      158.47      208.80      1.53 o
   3   2   1      104.21      104.31      1.10 o
   4   2   1      268.29      238.47      1.99 o
   5   2   1        0.31        3.13      3.76 o
   6   2   1        6.79        5.13      9.20 o
  -6   3   1        1.79        5.18      8.98 o
  -5   3   1        2.10        0.93      4.40 o
  -4   3   1        0.44        1.41      0.84 o
  -3   3   1      173.99      164.91      1.66 o
  -2   3   1      322.55      307.25      2.53 o
  -1   3   1      188.68      222.11      1.34 o
   0   3   1      449.79      401.63      1.91 o
   1   3   1      390.18      424.48      1.33 o
   2   3   1      744.83      692.34      4.50 o
   3   3   1      105.70      104.03      0.75 o
   4   3   1       67.37       61.60      1.77 o
   5   3   1       19.00       18.86      4.45 o
  -6   4   1       19.93       16.30      8.41 o
  -5   4   1        1.23        2.91      4.37 o
  -4   4   1      117.38      115.74      1.40 o
  -3   4   1      316.74      312.65      1.89 o
  -2   4   1        2.38        1.67      0.67 o
  -1   4   1     3767.23     4119.10     13.86 o
   0   4   1      539.54      517.40      2.27 o
   1   4   1     2493.67     2388.52      8.28 o
   2   4   1        8.55        6.24      0.51 o
   3   4   1      208.25      193.33      1.26 o
   4   4   1      187.94      179.67      1.40 o
   5   4   1      260.62      280.25      9.80 o
   6   4   1        8.57        5.27      9.14 o
  -5   5   1       71.33       75.55      5.28 o
  -4   5   1        1.93        3.64      1.13 o
  -3   5   1      267.01      249.44      1.76 o
  -2   5   1     1476.65     1828.45     13.64 o
  -1   5   1     3827.14     3887.60     13.66 o
   0   5   1     1975.69     1994.11      7.93 o
   1   5   1       93.53      104.94      0.82 o
   2   5   1      153.72      141.67      0.99 o
   3   5   1       43.81       43.81      0.71 o
   4   5   1        7.82        9.00      0.78 o
   5   5   1      685.85      729.01     21.27 o
  -5   6   1       11.68       19.57      4.65 o
  -4   6   1        4.88        4.51      1.11 o
  -3   6   1       37.15       35.58      1.19 o
  -2   6   1       46.04       47.32      0.96 o
  -1   6   1      725.02      702.86      4.35 o
   0   6   1      599.93      598.45      3.36 o
   1   6   1       82.63       75.36      0.90 o
   2   6   1      123.15      137.18      1.11 o
   3   6   1       15.57       15.63      0.79 o
   4   6   1       65.66       63.54      1.11 o
   5   6   1      138.54      168.93      7.17 o
  -5   7   1       46.10       60.05      8.77 o
  -4   7   1       49.23       54.57      1.65 o
  -3   7   1      292.30      302.17      2.14 o
  -2   7   1     1205.84     1377.55      5.16 o
  -1   7   1      833.65      878.40      5.09 o
   0   7   1      612.75      644.47      3.55 o
   1   7   1       51.09       56.91      0.92 o
   2   7   1       55.12       57.06      1.15 o
   3   7   1       23.25       21.04      1.23 o
   4   7   1       43.08       44.72      1.21 o
   5   7   1      671.54      694.14     10.99 o
  -5   8   1       89.88       81.90      8.82 o
  -4   8   1      118.13      122.47      1.94 o
  -3   8   1      187.10      181.32      2.15 o
  -2   8   1       13.14       17.45      1.36 o
  -1   8   1        2.72        2.34      1.15 o
   0   8   1      345.10      381.35      2.05 o
   1   8   1        1.02        1.02      0.96 o
   2   8   1      562.39      587.33      3.60 o
   3   8   1      136.92      135.56      1.70 o
   4   8   1       16.14       18.92      1.48 o
   5   8   1      272.80      284.47      8.99 o
  -5   9   1        0.01        3.81      8.19 o
  -4   9   1       78.63       71.75      1.65 o
  -3   9   1       34.74       34.78      1.58 o
  -2   9   1       39.79       34.18      1.64 o
  -1   9   1      142.43      169.52      1.99 o
   0   9   1       27.62       34.02      1.25 o
   1   9   1       12.07       21.61      1.11 o
   2   9   1       58.29       50.89      1.30 o
   3   9   1        0.67        1.12      1.32 o
   4   9   1       39.66       35.08      1.69 o
   5   9   1       20.50       25.60      6.47 o
  -5  10   1       20.98       22.00      6.38 o
  -4  10   1        2.47        3.34      1.45 o
  -3  10   1       32.74       33.92      1.65 o
  -2  10   1       29.66       29.22      1.52 o
  -1  10   1       17.55       14.80      1.41 o
   0  10   1        0.78        3.04      1.31 o
   1  10   1        4.69        5.81      1.13 o
   2  10   1      116.62      110.02      1.59 o
   3  10   1        7.25        7.83      1.47 o
   4  10   1       92.40       99.17      2.68 o
   5  10   1        5.31        2.29      5.92 o
  -4  11   1        5.11        6.90      1.71 o
  -3  11   1        7.89        9.07      1.57 o
  -2  11   1      297.29      278.83      3.74 o
  -1  11   1      293.87      278.14      3.40 o
   0  11   1       33.03       28.09      1.59 o
   1  11   1      382.55      346.06      3.77 o
   2  11   1       30.00       37.74      1.61 o
   3  11   1       16.06       17.39      1.59 o
   4  11   1       25.53       25.13      2.37 o
  -4  12   1        2.18        5.61      2.08 o
  -3  12   1       51.31       49.33      1.91 o
  -2  12   1       10.76        7.35      1.64 o
  -1  12   1       73.59       66.50      1.98 o
   0  12   1     1192.56     1187.04      6.05 o
   1  12   1       33.59       38.42      1.75 o
   2  12   1       98.29       97.83      1.94 o
   3  12   1       69.93       63.00      1.96 o
   4  12   1      145.31      141.26      3.28 o
  -4  13   1        3.16        4.65      2.54 o
  -3  13   1       82.14       68.52      2.20 o
  -2  13   1      213.79      189.06      3.50 o
  -1  13   1      269.21      266.33      2.75 o
   0  13   1     1760.06     1710.76     15.41 o
   1  13   1        0.13        4.29      2.36 o
   2  13   1      234.60      214.88      2.73 o
   3  13   1       89.26       86.78      2.28 o
   4  13   1        9.42       10.24      2.69 o
  -3  14   1      204.86      165.69      3.42 o
  -2  14   1      252.08      219.71      3.54 o
  -1  14   1       47.06       45.72      1.99 o
   0  14   1      781.95      761.36      8.46 o
   1  14   1       15.57       14.70      1.78 o
   2  14   1       12.55        9.50      1.78 o
   3  14   1       25.94       23.15      2.13 o
  -3  15   1        5.79        8.01      2.08 o
  -2  15   1       83.61       82.43      2.43 o
  -1  15   1       44.33       43.84      2.15 o
   0  15   1        0.11       13.62      1.90 o
   1  15   1       33.06       35.43      2.06 o
   2  15   1        0.77        3.56      2.12 o
   3  15   1       26.66       24.79      2.20 o
  -2  16   1        0.06        4.31      2.18 o
  -1  16   1       50.76       52.28      2.26 o
   0  16   1       21.58       23.39      2.09 o
   1  16   1        8.89        7.36      1.97 o
   2  16   1        0.72        3.95      2.23 o
  -2  17   1       10.54        5.38      2.41 o
  -1  17   1       50.49       59.53      2.28 o
   0  17   1      201.52      215.01      3.75 o
   1  17   1        5.04        9.85      2.19 o
   2  17   1        7.34       16.03      2.44 o
  -1  18   1       48.39       62.66      2.43 o
   0  18   1        0.38        9.96      2.37 o
   1  18   1        0.04        6.77      2.62 o
  -6   0   2       21.38       25.72      7.34 o
  -4   0   2      462.59      425.90      5.12 o
  -3   0   2     3139.15     3150.62     18.73 o
  -2   0   2    10998.66    11624.44     99.00 o
  -1   0   2     6879.84     6676.00     41.28 o
   1   0   2      690.72      579.44      5.41 o
   2   0   2     1579.71     1516.47     39.84 o
   3   0   2     2785.93     2722.56     20.34 o
   4   0   2      776.71      748.40     13.32 o
   5   0   2       69.43       70.21      8.38 o
  -6   1   2       20.02       18.06      5.18 o
  -5   1   2       18.30       20.71      4.79 o
  -4   1   2       20.09       20.70      0.71 o
  -3   1   2      588.54      664.96      4.11 o
  -2   1   2     6504.48     6732.87     44.45 o
  -1   1   2     5479.93     5156.53     20.77 o
   0   1   2      993.17      969.98      3.25 o
   1   1   2      495.37      468.10      3.21 o
   2   1   2     2051.78     1923.04     15.86 o
   3   1   2     2330.10     2248.81     13.28 o
   4   1   2      265.99      257.51      3.72 o
   5   1   2        5.08        7.15      2.75 o
   6   1   2       10.23       15.57      9.96 o
  -5   2   2       15.06       21.35      4.75 o
  -4   2   2        0.29        1.15      0.83 o
  -3   2   2      534.11      544.32      3.07 o
  -2   2   2      271.10      305.09      2.50 o
  -1   2   2      159.54      213.31      1.28 o
   0   2   2      373.93      412.41      1.68 o
   1   2   2       11.82       15.56      0.47 o
   2   2   2       34.58       40.70      0.39 o
   3   2   2      229.22      214.79      2.52 o
   4   2   2      124.81      118.11      3.22 o
   5   2   2        0.53       -0.33      3.82 o
   6   2   2        0.95       -2.65      9.27 o
  -6   3   2        5.69       16.45      8.38 o
  -5   3   2       11.29        5.58      4.53 o
  -4   3   2       17.90       18.67      1.17 o
  -3   3   2      446.49      435.20      3.47 o
  -2   3   2        5.73        6.62      0.65 o
  -1   3   2        2.27        1.84      0.73 o
   0   3   2     3031.87     2987.80     11.35 o
   1   3   2      876.60      826.77      2.92 o
   2   3   2      192.42      174.60      1.26 o
   3   3   2       13.27       10.97      0.32 o
   4   3   2       34.54       32.38      1.00 o
   5   3   2       25.00       22.91      4.48 o
  -6   4   2       17.62       29.15      9.21 o
  -5   4   2       34.91       39.96      4.68 o
  -4   4   2       32.90       38.07      1.40 o
  -3   4   2      403.13      395.47      2.23 o
  -2   4   2      188.41      196.35      1.42 o
  -1   4   2      252.75      258.04      1.86 o
   0   4   2      740.91      723.65      3.37 o
   1   4   2       71.96       58.49      0.72 o
   2   4   2        4.52        7.79      0.56 o
   3   4   2       20.42       22.85      0.50 o
   4   4   2       97.12       99.31      1.57 o
   5   4   2        7.68        9.26      4.69 o
   6   4   2        4.00        3.98      9.41 o
  -5   5   2       25.67       23.59      4.96 o
  -4   5   2        0.15        2.83      1.39 o
  -3   5   2      163.05      154.32      1.58 o
  -2   5   2      336.91      339.11      2.68 o
  -1   5   2      152.67      188.87      1.41 o
   0   5   2      536.03      559.02      2.91 o
   1   5   2      726.80      755.79      3.12 o
   2   5   2      109.34      112.97      0.89 o
   3   5   2       73.22       72.28      0.85 o
   4   5   2       72.47       79.78      1.49 o
   5   5   2        0.84        8.58      5.21 o
  -5   6   2       11.85       12.54      4.84 o
  -4   6   2       83.60       87.53      1.71 o
  -3   6   2       59.27       53.74      1.23 o
  -2   6   2      177.99      200.09      2.01 o
  -1   6   2      200.74      218.90      1.47 o
   0   6   2     7120.14     7816.68     27.52 o
   1   6   2     7114.10     7577.86     38.85 o
   2   6   2        1.24        3.87      0.75 o
   3   6   2      370.57      376.99      2.74 o
   4   6   2       24.59       24.49      1.41 o
   5   6   2        2.82       14.30      6.61 o
  -5   7   2        3.83        6.78      4.67 o
  -4   7   2       79.69       79.98      1.69 o
  -3   7   2      200.18      196.59      1.99 o
  -2   7   2     3528.22     3727.34     21.56 o
  -1   7   2     2062.25     2418.84     12.09 o
   0   7   2      243.42      255.59      2.35 o
   1   7   2        3.74        8.75      0.82 o
   2   7   2     2246.72     2400.08     10.40 o
   3   7   2     1130.27     1147.10      5.86 o
   4   7   2      181.83      188.87      2.36 o
   5   7   2        4.51        8.02      5.38 o
  -5   8   2       87.10       85.23      8.96 o
  -4   8   2      629.01      605.98      5.37 o
  -3   8   2      100.19      102.82      1.94 o
  -2   8   2      255.55      277.83      2.73 o
  -1   8   2      439.89      490.82      4.10 o
   0   8   2      124.95      120.45      1.70 o
   1   8   2       30.81       24.25      0.82 o
   2   8   2       90.67       91.69      1.30 o
   3   8   2       25.75       28.02      1.32 o
   4   8   2       19.53       20.03      1.81 o
   5   8   2      164.52      165.43      7.69 o
  -5   9   2       22.67       22.03      7.75 o
  -4   9   2      586.89      567.76      5.81 o
  -3   9   2       37.29       36.61      1.73 o
  -2   9   2      236.91      228.41      3.23 o
  -1   9   2      289.41      232.30      3.77 o
   0   9   2       11.24       10.76      1.28 o
   1   9   2        0.12        1.79      1.12 o
   2   9   2       58.29       52.50      1.19 o
   3   9   2       45.76       46.45      1.52 o
   4   9   2       11.43       12.05      1.93 o
   5   9   2      255.68      263.35      8.89 o
  -5  10   2       16.31       17.06      7.52 o
  -4  10   2       88.17       93.85      1.85 o
  -3  10   2      196.27      172.16      3.76 o
  -2  10   2        5.05        4.45      1.67 o
  -1  10   2        3.20        2.10      1.57 o
   0  10   2       39.68       38.45      1.38 o
   1  10   2      111.17      101.71      1.53 o
   2  10   2        3.22        6.82      1.14 o
   3  10   2       28.49       26.49      1.55 o
   4  10   2       90.70       83.49      2.54 o
   5  10   2       27.75       36.09      6.73 o
  -4  11   2        0.83        2.34      1.59 o
  -3  11   2        4.51        6.42      1.64 o
  -2  11   2       37.06       32.74      1.70 o
  -1  11   2       73.30       74.83      1.73 o
   0  11   2       22.71       25.05      1.46 o
   1  11   2        1.63        4.65      1.19 o
   2  11   2       15.17       16.66      1.44 o
   3  11   2        8.75        9.11      1.62 o
   4  11   2        3.05        8.32      2.31 o
  -4  12   2       24.06       24.49      1.88 o
  -3  12   2      225.17      195.40      2.69 o
  -2  12   2      266.73      233.08      2.47 o
  -1  12   2      110.26      100.21      2.14 o
   0  12   2       21.79       26.21      1.66 o
   1  12   2       44.48       48.31      1.80 o
   2  12   2       38.10       35.69      1.64 o
   3  12   2       91.34       97.69      2.11 o
   4  12   2      106.77       99.35      3.02 o
  -4  13   2      119.16      111.65      2.70 o
  -3  13   2      220.00      202.63      2.75 o
  -2  13   2      338.12      294.37      4.10 o
  -1  13   2      209.02      201.88      2.52 o
   0  13   2       11.67       15.99      1.95 o
   1  13   2       16.44       16.79      2.21 o
   2  13   2      103.61       97.47      2.24 o
   3  13   2      250.10      235.30      2.75 o
   4  13   2      126.46      125.20      3.34 o
  -3  14   2        0.31        3.96      2.24 o
  -2  14   2        0.34        5.14      1.97 o
  -1  14   2      120.80      123.86      2.94 o
   0  14   2       41.69       46.64      2.17 o
   1  14   2       93.97       97.75      2.20 o
   2  14   2      113.22      119.36      2.40 o
   3  14   2        2.24        4.22      2.01 o
  -3  15   2        6.23        4.21      2.17 o
  -2  15   2        4.46        8.38      2.12 o
  -1  15   2      172.21      176.37      2.68 o
   0  15   2      703.78      680.45      8.05 o
   1  15   2      615.87      597.00      7.04 o
   2  15   2      107.22      108.66      2.48 o
   3  15   2        0.67        3.66      2.14 o
  -2  16   2       10.58        8.30      2.15 o
  -1  16   2        4.11        5.81      1.95 o
   0  16   2      147.14      148.46      2.69 o
   1  16   2       76.97       83.38      2.37 o
   2  16   2       20.55       25.40      2.38 o
  -2  17   2       26.91       37.96      2.56 o
  -1  17   2       45.80       55.76      2.39 o
   0  17   2       46.89       49.66      2.45 o
   1  17   2       33.88       30.68      2.40 o
   2  17   2       56.60       62.76      2.77 o
   0  18   2       14.74       19.69      2.42 o
  -6   1   3        5.68       10.45      5.38 o
  -5   1   3        0.73        0.36      6.12 o
  -4   1   3       28.51       30.67      1.04 o
  -3   1   3       32.81       46.88      0.76 o
  -2   1   3     4610.63     5117.27     31.75 o
  -1   1   3     1107.49     1254.51      6.86 o
   0   1   3      223.08      205.87      0.96 o
   1   1   3     2691.70     2661.75     12.09 o
   2   1   3      161.94      140.97      1.83 o
   3   1   3      164.56      151.08      4.07 o
   4   1   3        6.60        3.37      2.23 o
   5   1   3       30.70       31.72      5.72 o
  -6   2   3       28.46       30.25      7.42 o
  -5   2   3       13.99       13.63      4.60 o
  -4   2   3       11.01       11.92      1.18 o
  -3   2   3      206.55      220.75      1.41 o
  -2   2   3      286.41      333.85      2.38 o
  -1   2   3        5.79        3.93      0.67 o
   0   2   3     1201.46     1043.44      3.89 o
   1   2   3     7670.23     8022.99     32.02 o
   2   2   3      298.70      281.69      2.17 o
   3   2   3       39.30       38.75      0.66 o
   4   2   3       48.87       43.67      1.93 o
   5   2   3        0.13        2.89      3.60 o
   6   2   3        2.52        0.27      8.84 o
  -6   3   3       10.93       11.37      8.05 o
  -5   3   3        1.36       -0.61      4.60 o
  -4   3   3       25.20       24.84      1.35 o
  -3   3   3      361.73      347.53      2.70 o
  -2   3   3      329.82      320.38      2.20 o
  -1   3   3     2653.28     2688.73     15.57 o
   0   3   3       81.84       91.77      0.83 o
   1   3   3      171.89      162.64      1.22 o
   2   3   3      141.67      149.78      0.87 o
   3   3   3        7.84        8.67      0.65 o
   4   3   3       42.24       41.11      1.00 o
   5   3   3        1.20        2.76      4.12 o
  -5   4   3        9.50       11.55      4.65 o
  -4   4   3      345.99      337.22      2.40 o
  -3   4   3      495.43      466.58      2.47 o
  -2   4   3      553.18      499.36      3.30 o
  -1   4   3       31.05       40.32      0.93 o
   0   4   3     1829.63     1867.27     10.92 o
   1   4   3      821.98      835.80      4.46 o
   2   4   3     1351.09     1412.36      6.13 o
   3   4   3        3.65        5.88      0.46 o
   4   4   3       71.23       70.22      1.08 o
   5   4   3       37.62       38.47      5.09 o
  -5   5   3      193.72      209.82      8.46 o
  -4   5   3     2447.63     2445.27     15.61 o
  -3   5   3        9.10       10.74      1.17 o
  -2   5   3        1.09        1.75      1.18 o
  -1   5   3      370.64      409.85      2.70 o
   0   5   3      644.03      741.60      4.71 o
   1   5   3     1163.62     1138.07      6.71 o
   2   5   3      742.39      758.14      3.68 o
   3   5   3      492.68      549.59      2.74 o
   4   5   3       37.46       39.09      1.34 o
   5   5   3        6.50        2.83      5.00 o
  -5   6   3       69.82       74.71      5.66 o
  -4   6   3      271.11      273.36      3.64 o
  -3   6   3       24.54       26.41      1.32 o
  -2   6   3       11.99       12.76      1.18 o
  -1   6   3       37.20       46.28      1.33 o
   0   6   3      102.86       97.86      1.54 o
   1   6   3       66.60       58.10      1.07 o
   2   6   3      362.81      342.29      2.49 o
   3   6   3       24.58       22.00      0.93 o
   4   6   3        6.04        7.61      1.49 o
   5   6   3        0.75       10.82      7.71 o
  -5   7   3        0.53        1.94      4.69 o
  -4   7   3     2047.98     2054.03     13.06 o
  -3   7   3       88.04       83.40      1.51 o
  -2   7   3      183.70      153.86      1.88 o
  -1   7   3       84.41       87.31      1.46 o
   0   7   3      133.27      147.38      1.77 o
   1   7   3      248.55      244.28      1.66 o
   2   7   3      248.47      271.49      2.52 o
   3   7   3      459.86      469.39      3.14 o
   4   7   3       76.40       74.15      1.98 o
   5   7   3        8.68        8.54      5.95 o
  -5   8   3       31.77       31.46      5.14 o
  -4   8   3      463.62      471.75      3.74 o
  -3   8   3        0.21        1.10      1.51 o
  -2   8   3      467.68      460.26      4.12 o
  -1   8   3     1824.71     1962.76     12.99 o
   0   8   3       15.39       11.31      1.07 o
   1   8   3       14.70       15.11      1.11 o
   2   8   3       22.69       21.88      0.98 o
   3   8   3        1.27        2.52      1.24 o
   4   8   3       54.52       56.89      2.10 o
   5   8   3       29.96       30.73      5.79 o
  -5   9   3        0.75        3.69      7.44 o
  -4   9   3      128.77      128.35      2.19 o
  -3   9   3       76.48       68.80      1.90 o
  -2   9   3       80.02       61.44      1.54 o
  -1   9   3       44.81       49.65      1.29 o
   0   9   3        0.52        0.25      0.92 o
   1   9   3       38.17       37.51      1.02 o
   2   9   3        0.22        1.76      1.03 o
   3   9   3        2.58        3.39      1.32 o
   4   9   3        0.91        3.26      1.93 o
   5   9   3       12.32       12.96      5.75 o
  -5  10   3        4.40       -0.18      7.79 o
  -4  10   3        1.62        3.10      1.63 o
  -3  10   3      180.77      171.33      2.44 o
  -2  10   3       30.93       34.32      1.55 o
  -1  10   3      302.05      283.16      2.40 o
   0  10   3        3.84        2.94      1.43 o
   1  10   3        0.06        2.73      1.22 o
   2  10   3       35.66       31.97      1.41 o
   3  10   3       19.13       20.14      1.50 o
   4  10   3       19.78       20.34      2.33 o
   5  10   3        0.06        4.17      5.86 o
  -4  11   3       12.75       12.26      1.78 o
  -3  11   3        7.98        5.88      1.85 o
  -2  11   3       51.99       41.53      1.86 o
  -1  11   3       22.16       25.87      1.17 o
   0  11   3      270.02      246.61      2.18 o
   1  11   3        2.16        3.89      1.23 o
   2  11   3       55.48       54.60      1.53 o
   3  11   3      147.85      152.17      2.16 o
   4  11   3        1.38        4.57      2.38 o
  -4  12   3        5.66        8.84      1.82 o
  -3  12   3      272.71      239.73      3.19 o
  -2  12   3       83.85       63.60      2.14 o
  -1  12   3       65.16       63.81      1.85 o
   0  12   3       55.00       59.96      1.93 o
   1  12   3     1441.84     1469.00     12.76 o
   2  12   3       99.72       89.73      1.86 o
   3  12   3        0.48        3.66      1.71 o
   4  12   3        2.13        5.74      2.63 o
  -4  13   3        0.05        3.68      1.89 o
  -3  13   3       11.41        8.29      1.89 o
  -2  13   3      170.93      168.06      2.65 o
  -1  13   3      243.65      234.52      2.96 o
   0  13   3        4.75        5.22      1.84 o
   1  13   3     1393.40     1321.49     11.23 o
   2  13   3      127.27      120.78      2.64 o
   3  13   3       87.33       85.11      2.28 o
   4  13   3       45.83       43.82      3.15 o
  -3  14   3       10.00       13.48      2.12 o
  -2  14   3       53.09       46.89      2.23 o
  -1  14   3       29.00       27.51      1.78 o
   0  14   3       10.13        8.71      1.93 o
   1  14   3      798.22      762.69      8.90 o
   2  14   3       14.17       11.70      2.06 o
   3  14   3       53.99       49.28      2.28 o
  -3  15   3       31.21       36.88      2.31 o
  -2  15   3       68.52       73.21      2.52 o
  -1  15   3        0.01        4.33      2.13 o
   0  15   3        3.58        6.19      1.79 o
   1  15   3        5.84       11.82      2.05 o
   2  15   3        3.54        2.76      2.20 o
   3  15   3       52.97       46.60      2.41 o
  -2  16   3        1.85        5.60      2.13 o
  -1  16   3        6.16        6.94      2.06 o
   0  16   3        2.47        5.12      1.97 o
   1  16   3        5.85        6.34      1.94 o
   2  16   3        8.99        9.76      2.33 o
  -2  17   3        2.63        6.40      2.40 o
  -1  17   3        6.26       15.25      2.33 o
   0  17   3        6.89       14.17      2.22 o
   1  17   3      128.06      137.78      2.84 o
   2  17   3       24.40       28.17      2.47 o
   0  18   3        0.93        9.47      2.38 o
  -6   0   4      116.48      104.75      9.19 o
  -5   0   4       42.03       44.69      7.66 o
  -4   0   4      289.99      300.26      4.00 o
  -3   0   4      244.25      239.40      2.22 o
  -2   0   4      429.16      489.76      5.19 o
  -1   0   4     3228.98     3443.10     30.87 o
   0   0   4     8300.54     8409.72     55.05 o
   2   0   4      506.91      543.83      7.93 o
   3   0   4     1497.40     1491.78     58.21 o
   4   0   4        6.56        5.41      3.11 o
   5   0   4        2.66        7.86      7.03 o
  -6   1   4      146.08      139.61      6.96 o
  -5   1   4       68.50       59.01      7.31 o
  -4   1   4        2.53        3.38      1.13 o
  -3   1   4       32.65       40.39      1.25 o
  -2   1   4     1492.12     1529.44      7.93 o
  -1   1   4     3304.17     3144.50     15.64 o
   0   1   4        5.42        9.29      0.71 o
   1   1   4     1856.81     1883.55      7.84 o
   2   1   4      268.04      276.64      1.85 o
   3   1   4       54.65       56.61      2.12 o
   4   1   4      261.42      254.31      6.05 o
   5   1   4        0.06        7.98      8.18 o
   6   1   4        5.13       17.41      8.60 o
  -6   2   4       64.73       64.44      8.69 o
  -5   2   4       11.15        5.60      4.55 o
  -4   2   4       23.66       24.92      1.34 o
  -3   2   4      217.92      223.97      1.69 o
  -2   2   4       37.84       47.12      0.78 o
  -1   2   4      152.35      148.62      1.21 o
   0   2   4        0.17        0.98      0.62 o
   1   2   4       25.41       24.42      0.67 o
   2   2   4       13.24       14.35      0.41 o
   3   2   4       96.17       78.48      1.23 o
   4   2   4       13.81       11.23      1.62 o
   5   2   4        7.24       12.49      3.75 o
   6   2   4        0.08        3.94      8.61 o
  -5   3   4       19.28       21.59      4.90 o
  -4   3   4       77.02       76.21      1.58 o
  -3   3   4      238.12      223.22      1.87 o
  -2   3   4       69.76       60.75      1.13 o
  -1   3   4     2337.79     2327.94     12.02 o
   0   3   4     1034.22     1240.60      6.95 o
   1   3   4      436.72      443.16      3.10 o
   2   3   4      278.55      292.49      1.88 o
   3   3   4       25.83       23.95      0.77 o
   4   3   4       20.58       24.12      2.43 o
   5   3   4        3.04       10.16      4.14 o
  -5   4   4        1.08        6.44      6.40 o
  -4   4   4       38.59       39.66      1.58 o
  -3   4   4       10.30       16.38      1.21 o
  -2   4   4       29.34       36.66      1.00 o
  -1   4   4      417.29      457.76      2.66 o
   0   4   4      202.88      144.46      1.30 o
   1   4   4       17.20       17.86      0.72 o
   2   4   4      351.64      299.59      2.14 o
   3   4   4      109.81      103.65      1.10 o
   4   4   4       46.97       48.65      1.23 o
   5   4   4        0.00        3.90      4.38 o
  -5   5   4        1.47        0.77      4.66 o
  -4   5   4        6.32       11.13      1.58 o
  -3   5   4      296.03      280.19      2.24 o
  -2   5   4      604.59      528.11      2.55 o
  -1   5   4     2475.71     2517.11     11.43 o
   0   5   4       78.81       84.86      1.26 o
   1   5   4       56.45       65.03      0.89 o
   2   5   4        0.07        0.82      0.56 o
   3   5   4      200.58      199.05      1.22 o
   4   5   4       64.67       63.00      1.81 o
   5   5   4       18.13       19.71      4.83 o
  -5   6   4       68.23       62.49      5.40 o
  -4   6   4     3611.70     3529.08     24.67 o
  -3   6   4      108.29      115.50      1.71 o
  -2   6   4      965.59     1065.04      5.22 o
  -1   6   4     1087.38     1189.46     10.94 o
   0   6   4       66.98       69.95      1.70 o
   1   6   4      445.65      457.65      3.70 o
   2   6   4       35.79       38.01      0.79 o
   3   6   4       59.51       54.98      0.95 o
   4   6   4      107.65      109.18      1.93 o
   5   6   4      165.02      169.44      7.09 o
  -5   7   4        5.26        7.95      4.73 o
  -4   7   4     1434.30     1422.22     10.00 o
  -3   7   4      681.80      677.37      3.15 o
  -2   7   4      113.06       87.29      1.67 o
  -1   7   4     4139.63     4573.34     32.03 o
   0   7   4      240.98      292.00      2.27 o
   1   7   4        5.57        7.33      1.22 o
   2   7   4       35.27       38.82      0.94 o
   3   7   4      663.50      651.68      4.41 o
   4   7   4       25.49       25.98      1.75 o
   5   7   4       80.75       92.62      7.60 o
  -5   8   4       15.78       20.43      5.06 o
  -4   8   4       13.85       18.50      1.72 o
  -3   8   4      553.51      533.55      4.44 o
  -2   8   4        2.43        3.17      1.48 o
  -1   8   4     1377.40     1544.25     12.21 o
   0   8   4      200.78      251.21      2.28 o
   1   8   4        2.71        2.79      1.37 o
   2   8   4      144.78      157.71      1.43 o
   3   8   4      419.31      419.80      4.07 o
   4   8   4       20.46       26.42      1.92 o
   5   8   4      107.43      110.03     10.54 o
  -5   9   4        7.85       12.28      5.26 o
  -4   9   4       77.26       77.01      1.94 o
  -3   9   4      155.22      149.47      2.98 o
  -2   9   4      133.16      134.37      1.93 o
  -1   9   4       61.83       70.00      1.72 o
   0   9   4        6.99       11.46      1.17 o
   1   9   4       45.53       41.94      1.46 o
   2   9   4       19.87       25.67      1.13 o
   3   9   4       96.77      109.95      1.80 o
   4   9   4        7.40        9.33      2.04 o
   5   9   4        0.18        2.62      6.34 o
  -5  10   4       25.40       29.88      7.88 o
  -4  10   4       29.24       31.13      1.87 o
  -3  10   4       20.45       15.22      1.80 o
  -2  10   4       84.84       81.05      1.75 o
  -1  10   4       22.03       32.54      1.34 o
   0  10   4      476.07      463.86      4.37 o
   1  10   4      151.99      150.93      1.84 o
   2  10   4       37.94       39.92      1.44 o
   3  10   4        3.87        3.64      1.48 o
   4  10   4        0.11        0.24      2.21 o
   5  10   4        0.00        5.19      6.45 o
  -4  11   4        7.64        9.52      1.85 o
  -3  11   4        3.71        4.02      1.88 o
  -2  11   4       23.04       16.17      1.61 o
  -1  11   4       16.18       13.04      1.20 o
   0  11   4        0.26        2.48      0.97 o
   1  11   4        0.06        6.16      1.42 o
   2  11   4        1.92        3.70      1.41 o
   3  11   4       20.72       20.43      1.70 o
   4  11   4        2.76        6.64      2.45 o
  -4  12   4       65.57       67.96      2.18 o
  -3  12   4        0.48        1.47      2.24 o
  -2  12   4        5.21        8.00      1.98 o
  -1  12   4       30.34       34.34      2.01 o
   0  12   4      243.00      254.60      2.52 o
   1  12   4     3612.19     3576.37     39.92 o
   2  12   4       51.73       52.69      1.82 o
   3  12   4       60.19       66.37      2.03 o
   4  12   4        1.75        8.31      2.71 o
  -4  13   4        0.99        2.76      1.99 o
  -3  13   4        5.66        5.07      2.14 o
  -2  13   4      358.90      329.57      5.49 o
  -1  13   4      483.73      434.17      4.90 o
   0  13   4      167.22      178.91      2.47 o
   1  13   4      148.87      165.23      2.58 o
   2  13   4      266.02      261.05      3.35 o
   3  13   4       54.50       45.64      2.16 o
   4  13   4      145.86      155.57      8.66 o
  -3  14   4       57.96       41.14      2.36 o
  -2  14   4      393.20      390.26      6.11 o
  -1  14   4       10.28        9.31      1.89 o
   0  14   4      509.40      498.61      5.07 o
   1  14   4      176.76      165.15      2.59 o
   2  14   4       81.78       78.30      2.36 o
   3  14   4        1.68        2.50      2.26 o
  -3  15   4        5.05       10.98      2.13 o
  -2  15   4      280.03      267.46      4.81 o
  -1  15   4       22.07       22.31      1.96 o
   0  15   4        6.46        7.35      2.02 o
   1  15   4        6.69        9.19      2.20 o
   2  15   4        0.23        3.21      3.11 o
   3  15   4       15.31       14.82      2.24 o
  -2  16   4       13.67        9.94      2.35 o
  -1  16   4       44.20       33.56      2.33 o
   0  16   4        4.52        9.81      2.05 o
   1  16   4       65.77       65.88      2.47 o
   2  16   4       13.90       15.75      2.18 o
  -1  17   4        0.11        4.61      2.25 o
   0  17   4       21.28       21.30      2.27 o
   1  17   4        6.38       11.05      2.40 o
  -6   1   5       58.46       51.98      6.29 o
  -5   1   5        2.73        2.65      4.11 o
  -4   1   5      159.53      147.80      1.73 o
  -3   1   5     1299.30     1270.40      5.59 o
  -2   1   5       23.33       26.05      0.94 o
  -1   1   5        5.46        8.50      0.74 o
   0   1   5      281.69      342.67      2.22 o
   1   1   5     1468.30     1535.47      8.98 o
   2   1   5       18.10       19.79      0.42 o
   3   1   5      353.50      371.99      4.58 o
   4   1   5      335.36      311.33      3.86 o
   5   1   5       70.66       76.23      6.32 o
  -5   2   5        1.17        1.72      4.06 o
  -4   2   5       11.44        9.67      1.40 o
  -3   2   5       21.94       22.76      1.18 o
  -2   2   5      606.81      680.19      2.68 o
  -1   2   5     2125.00     2372.81     15.81 o
   0   2   5      187.05      235.09      1.67 o
   1   2   5     1470.55     1553.56      7.34 o
   2   2   5      557.50      548.63      3.62 o
   3   2   5       21.23       21.97      0.50 o
   4   2   5       48.73       44.22      2.77 o
   5   2   5       97.36       97.18      9.70 o
  -5   3   5       14.15       19.25      3.59 o
  -4   3   5       14.21       17.15      1.46 o
  -3   3   5       19.03       18.34      1.30 o
  -2   3   5      192.47      179.50      1.55 o
  -1   3   5      845.54      819.60      4.52 o
   0   3   5        5.49        7.88      0.73 o
   1   3   5      133.81      124.74      0.89 o
   2   3   5      104.82       99.34      0.95 o
   3   3   5       33.94       31.45      0.78 o
   4   3   5        0.87        9.66      4.53 o
   5   3   5        4.08       13.62      4.33 o
  -5   4   5       76.10       73.07      3.46 o
  -4   4   5        5.17        4.25      1.51 o
  -3   4   5      329.19      309.01      2.05 o
  -2   4   5      210.99      217.33      1.68 o
  -1   4   5        0.16        1.68      1.20 o
   0   4   5     1833.11     2052.70     11.95 o
   1   4   5       52.80       52.36      0.88 o
   2   4   5      542.93      520.78      3.24 o
   3   4   5        4.74        4.50      0.51 o
   4   4   5       20.53       24.60      2.60 o
   5   4   5       56.48       60.15      8.29 o
  -5   5   5       29.66       34.64      3.48 o
  -4   5   5      101.76       97.25      1.98 o
  -3   5   5        4.46        4.86      1.14 o
  -2   5   5      561.52      509.80      2.38 o
  -1   5   5     2832.98     3318.11     23.81 o
   0   5   5     3455.05     3574.40     12.27 o
   1   5   5      259.65      255.93      1.98 o
   2   5   5       13.42       12.06      0.76 o
   3   5   5        1.30        2.27      0.62 o
   4   5   5       14.06       19.93      4.25 o
   5   5   5        0.16        7.32      5.31 o
  -5   6   5        4.82        3.78      3.75 o
  -4   6   5       25.50       29.03      1.78 o
  -3   6   5       58.79       51.54      1.36 o
  -2   6   5       22.09       21.80      1.39 o
  -1   6   5       69.36       83.77      1.65 o
   0   6   5      104.44       91.81      1.59 o
   1   6   5      267.46      268.15      2.22 o
   2   6   5       55.39       51.92      0.94 o
   3   6   5       34.46       33.85      0.88 o
   4   6   5        1.54        6.15      5.93 o
   5   6   5       38.90       42.28      5.67 o
  -5   7   5       62.78       70.25      6.36 o
  -4   7   5       93.68      103.08      2.16 o
  -3   7   5      123.21      115.74      1.59 o
  -2   7   5      500.51      504.64      4.18 o
  -1   7   5     1416.25     1633.42     14.34 o
   0   7   5      741.80      793.05      6.60 o
   1   7   5      410.36      391.21      3.63 o
   2   7   5       11.97        9.15      0.81 o
   3   7   5       13.66       14.06      1.11 o
   4   7   5        1.15        2.41      2.14 o
   5   7   5       14.29       15.29     12.22 o
  -5   8   5      113.63      119.54      5.08 o
  -4   8   5      109.19      110.46      2.21 o
  -3   8   5      319.41      315.30      3.76 o
  -2   8   5      517.82      512.86      3.23 o
  -1   8   5        7.06       11.75      1.65 o
   0   8   5       90.56      103.64      1.79 o
   1   8   5      314.92      298.56      2.62 o
   2   8   5       28.29       30.44      1.08 o
   3   8   5      102.18       98.75      1.59 o
   4   8   5        3.74        6.56      2.35 o
   5   8   5       22.03       20.32      6.07 o
  -5   9   5       14.01       14.56      4.19 o
  -4   9   5        2.79        4.12      1.71 o
  -3   9   5      178.23      157.65      2.20 o
  -2   9   5       89.70       86.41      1.89 o
  -1   9   5       13.82        8.50      1.61 o
   0   9   5      263.99      289.73      3.71 o
   1   9   5       10.72        9.28      1.44 o
   2   9   5        7.45        6.68      1.11 o
   3   9   5        5.80        4.81      1.31 o
   4   9   5        5.40        7.35      2.77 o
   5   9   5        5.62        6.56      6.41 o
  -4  10   5       46.47       48.52      1.92 o
  -3  10   5       25.49       22.41      1.71 o
  -2  10   5       23.44       25.33      1.64 o
  -1  10   5       21.00       20.08      1.65 o
   0  10   5        0.55        4.05      1.36 o
   1  10   5       13.72       14.46      1.43 o
   2  10   5       19.36       22.45      1.40 o
   3  10   5        4.72        8.37      1.44 o
   4  10   5        0.03        3.40      3.09 o
  -4  11   5      151.41      158.91      2.81 o
  -3  11   5       46.48       42.21      2.03 o
  -2  11   5       45.92       42.17      1.74 o
  -1  11   5      146.16      137.80      2.19 o
   0  11   5      234.72      241.89      2.82 o
   1  11   5        6.68        8.24      1.48 o
   2  11   5      120.07      110.41      1.86 o
   3  11   5       29.99       32.69      1.69 o
   4  11   5       13.45       24.19      4.00 o
  -4  12   5        9.92        8.15      1.97 o
  -3  12   5        3.46        6.47      2.19 o
  -2  12   5      268.56      244.96      4.13 o
  -1  12   5       22.61       18.42      1.44 o
   0  12   5        2.47        2.48      1.92 o
   1  12   5      509.40      530.88      4.15 o
   2  12   5       55.77       55.78      2.02 o
   3  12   5       27.70       28.83      1.83 o
   4  12   5       44.91       47.59      4.62 o
  -4  13   5       51.07       65.65      2.39 o
  -3  13   5        8.29       12.39      2.28 o
  -2  13   5       70.31       59.63      2.49 o
  -1  13   5      222.55      193.58      3.02 o
   0  13   5      214.54      214.89      3.32 o
   1  13   5     1052.41     1020.83     12.92 o
   2  13   5       16.29       16.26      2.06 o
   3  13   5      110.28      105.78      2.32 o
   4  13   5       21.14       19.81      9.79 o
  -3  14   5       23.59       32.94      2.54 o
  -2  14   5      291.32      236.95      4.66 o
  -1  14   5      421.51      387.19      6.33 o
   0  14   5       72.35       69.80      2.13 o
   1  14   5      443.20      421.53      4.55 o
   2  14   5       24.50       23.24      2.15 o
   3  14   5        5.17        5.47      2.09 o
  -3  15   5        0.12        5.03      2.39 o
  -2  15   5        7.22       12.17      2.12 o
  -1  15   5       36.14       39.92      2.24 o
   0  15   5       49.61       56.87      2.17 o
   1  15   5        0.36        8.61      2.10 o
   2  15   5       27.58       28.59      2.28 o
   3  15   5        3.15        7.16      2.35 o
  -2  16   5       39.58       43.13      2.43 o
  -1  16   5        0.06        3.78      2.11 o
   0  16   5       78.59       84.94      2.49 o
   1  16   5       19.22       19.88      2.25 o
   2  16   5       13.28       11.15      2.33 o
  -1  17   5        4.88        7.46      2.41 o
   0  17   5       84.26       95.27      2.56 o
   1  17   5      125.86      131.51      2.96 o
  -5   0   6       30.91       30.83      3.31 o
  -4   0   6      416.19      385.86      3.40 o
  -3   0   6      836.88      750.35      4.33 o
  -2   0   6     4818.37     4846.93     14.05 o
  -1   0   6    11812.88    12560.70     58.97 o
   0   0   6     3139.04     3233.88     25.66 o
   1   0   6       67.43       65.21      1.06 o
   2   0   6      553.36      509.72      4.36 o
   3   0   6      126.30      132.61      4.84 o
   4   0   6      285.37      276.39      7.32 o
   5   0   6      170.42      165.20     10.68 o
  -5   1   6       21.24       16.68      2.42 o
  -4   1   6       29.09       28.55      1.42 o
  -3   1   6       35.52       42.97      1.40 o
  -2   1   6      474.07      578.74      2.59 o
  -1   1   6     5486.73     5690.13     26.34 o
   0   1   6     2532.06     2474.01     13.40 o
   1   1   6      698.87      678.63      5.08 o
   2   1   6       28.50       26.99      0.51 o
   3   1   6      154.32      144.51      3.14 o
   4   1   6      400.57      359.35      4.68 o
   5   1   6       70.71       74.01      6.67 o
  -5   2   6       16.69       19.47      2.68 o
  -4   2   6       38.79       39.09      1.53 o
  -3   2   6        0.56        0.32      1.08 o
  -2   2   6      749.80      794.38      2.70 o
  -1   2   6       28.71       32.91      1.35 o
   0   2   6       37.42       52.65      0.93 o
   1   2   6      442.31      474.95      3.11 o
   2   2   6        0.01        0.66      0.54 o
   3   2   6        0.66        0.98      0.58 o
   4   2   6       53.33       60.47      3.84 o
   5   2   6       21.03       25.28      5.33 o
  -5   3   6       28.17       34.56      2.70 o
  -4   3   6        3.88        2.16      1.45 o
  -3   3   6       35.68       38.40      1.34 o
  -2   3   6     1373.71     1342.85      6.45 o
  -1   3   6        5.85        7.68      1.18 o
   0   3   6      255.89      282.92      2.26 o
   1   3   6      763.22      772.74      4.60 o
   2   3   6       51.06       51.47      0.71 o
   3   3   6       44.64       39.61      0.50 o
   4   3   6       11.27        7.42      4.11 o
   5   3   6        0.65        4.95      7.21 o
  -5   4   6       37.02       46.38      2.99 o
  -4   4   6      116.89      124.70      1.94 o
  -3   4   6       59.88       60.89      1.45 o
  -2   4   6      359.81      347.34      2.07 o
  -1   4   6      313.62      311.98      3.22 o
   0   4   6       57.50       53.32      1.40 o
   1   4   6      521.29      536.90      3.08 o
   2   4   6       15.57       17.99      0.65 o
   3   4   6       53.47       52.28      0.66 o
   4   4   6        1.69        2.49      2.65 o
   5   4   6       16.00       22.49      4.65 o
  -5   5   6       51.19       52.39      3.04 o
  -4   5   6       75.28       72.94      1.97 o
  -3   5   6       10.52       14.56      1.31 o
  -2   5   6      105.42       99.97      1.53 o
  -1   5   6      278.73      288.79      2.14 o
   0   5   6      107.28      128.87      1.73 o
   1   5   6       59.65       62.62      1.41 o
   2   5   6      281.58      279.09      2.08 o
   3   5   6       45.78       41.42      0.79 o
   4   5   6        2.84        6.20      4.35 o
   5   5   6       16.41       24.23      5.24 o
  -5   6   6      165.49      147.46      3.99 o
  -4   6   6       86.75       85.70      2.08 o
  -3   6   6      312.11      296.70      2.31 o
  -2   6   6        2.88        3.42      1.34 o
  -1   6   6       42.35       39.94      1.77 o
   0   6   6       75.20       71.20      2.16 o
   1   6   6     1343.08     1392.05     11.13 o
   2   6   6     1198.03     1153.56      7.02 o
   3   6   6       90.71       87.39      1.53 o
   4   6   6      136.19      143.30      8.05 o
   5   6   6        4.38        7.99      5.54 o
  -5   7   6       23.83       23.42      3.20 o
  -4   7   6        8.22        8.07      1.76 o
  -3   7   6      575.83      553.48      4.06 o
  -2   7   6       13.96       12.70      1.50 o
  -1   7   6     2338.63     2504.95     14.02 o
   0   7   6      401.61      497.74      4.67 o
   1   7   6       51.19       44.09      1.41 o
   2   7   6      142.77      149.32      1.51 o
   3   7   6      661.22      681.73      4.61 o
   4   7   6      140.59      156.00     17.51 o
   5   7   6       53.33       59.78      9.52 o
  -5   8   6      133.59      152.23      4.25 o
  -4   8   6      259.71      255.75      3.11 o
  -3   8   6     1267.52     1193.11      8.26 o
  -2   8   6      118.35      118.61      2.13 o
  -1   8   6      576.98      598.67      4.94 o
   0   8   6      266.70      286.63      4.93 o
   1   8   6       98.04       89.58      1.79 o
   2   8   6       16.62       16.13      1.04 o
   3   8   6        0.70        3.38      1.22 o
   4   8   6        1.01        8.46      6.82 o
   5   8   6        1.06        6.83      5.78 o
  -5   9   6        7.90       10.82      4.30 o
  -4   9   6       38.30       37.61      1.96 o
  -3   9   6      841.79      810.97      6.80 o
  -2   9   6       77.77       73.73      2.05 o
  -1   9   6      214.33      211.76      2.55 o
   0   9   6      260.25      230.35      2.91 o
   1   9   6       10.03       11.47      1.60 o
   2   9   6        0.91        1.61      1.15 o
   3   9   6        1.38        2.82      1.31 o
   4   9   6        1.38        2.92      7.49 o
   5   9   6        2.71        3.98      6.20 o
  -4  10   6       35.65       34.56      1.99 o
  -3  10   6      159.09      152.54      2.31 o
  -2  10   6      190.89      168.16      2.32 o
  -1  10   6       13.34       18.35      1.73 o
   0  10   6        0.34        2.75      1.62 o
   1  10   6        3.99        4.05      1.61 o
   2  10   6        8.41        8.64      1.30 o
   3  10   6        8.77        8.86      1.46 o
   4  10   6       10.99       14.04      7.51 o
  -4  11   6       45.54       51.00      2.18 o
  -3  11   6       10.70        8.01      1.76 o
  -2  11   6        0.54        1.12      1.64 o
  -1  11   6        4.28        3.85      1.73 o
   0  11   6       82.45       85.04      2.05 o
   1  11   6       12.44        8.77      1.63 o
   2  11   6       24.93       26.68      1.68 o
   3  11   6        3.59        7.00      1.63 o
  -4  12   6       23.66       30.04      2.39 o
  -3  12   6       29.87       26.26      2.14 o
  -2  12   6      297.96      264.04      3.09 o
  -1  12   6      334.08      281.22      4.65 o
   0  12   6      123.70      115.74      2.44 o
   1  12   6        0.29        3.39      1.87 o
   2  12   6       26.53       30.60      2.02 o
   3  12   6        6.22        3.95      1.73 o
   4  12   6       15.04       23.39      9.77 o
  -3  13   6      206.82      178.16      3.08 o
  -2  13   6      190.51      171.05      3.39 o
  -1  13   6      252.93      231.73      3.05 o
   0  13   6      169.81      169.06      2.80 o
   1  13   6        1.92        6.36      1.80 o
   2  13   6       25.23       27.81      2.14 o
   3  13   6       10.50        6.81      1.90 o
  -3  14   6       32.19       32.80      2.53 o
  -2  14   6        3.20        3.57      2.18 o
  -1  14   6        0.80        5.59      2.26 o
   0  14   6       79.57       83.23      2.28 o
   1  14   6        4.53        9.69      1.84 o
   2  14   6      114.41      120.64      2.65 o
   3  14   6       55.14       55.69      2.29 o
  -3  15   6        5.99        5.74      2.48 o
  -2  15   6       14.75       17.17      2.54 o
  -1  15   6        5.93       10.46      2.08 o
   0  15   6      102.79      110.73      2.43 o
   1  15   6      394.55      389.72      6.41 o
   2  15   6      285.33      269.19      3.56 o
  -2  16   6       17.92       21.47      2.46 o
  -1  16   6        0.64        4.66      2.49 o
   0  16   6        4.04        6.80      2.10 o
   1  16   6      135.66      132.47      2.93 o
   2  16   6       33.01       32.57      2.41 o
  -1  17   6       17.26       28.30      2.32 o
   0  17   6       10.89       19.60      2.33 o
   1  17   6       14.14       18.68      2.51 o
  -5   1   7       36.29       43.74      1.83 o
  -4   1   7        0.12        1.59      1.38 o
  -3   1   7       34.58       32.02      1.37 o
  -2   1   7       36.31       50.69      1.19 o
  -1   1   7     3821.90     4042.36     24.64 o
   0   1   7     1181.58     1238.10      5.92 o
   1   1   7       46.35       44.06      0.81 o
   2   1   7     1333.61     1243.47      9.46 o
   3   1   7       91.05       87.77      1.41 o
   4   1   7       19.06       23.27      3.20 o
   5   1   7        5.06       10.69      5.20 o
  -5   2   7      121.84      116.49      2.39 o
  -4   2   7       19.34       13.87      1.51 o
  -3   2   7        8.45        7.19      1.26 o
  -2   2   7       38.38       54.09      1.34 o
  -1   2   7      801.89      854.51      6.40 o
   0   2   7       29.59       17.03      1.11 o
   1   2   7      568.95      571.43      4.05 o
   2   2   7     2451.57     2418.72     14.68 o
   3   2   7       41.06       49.40      0.54 o
   4   2   7        3.02        6.44      3.22 o
   5   2   7       23.95       25.40      6.22 o
  -5   3   7        5.89        4.08      2.07 o
  -4   3   7       14.86       14.90      1.64 o
  -3   3   7       21.74       19.98      1.28 o
  -2   3   7      462.20      441.54      2.89 o
  -1   3   7      200.83      199.59      1.78 o
   0   3   7     1131.28     1084.03      4.45 o
   1   3   7        1.00        0.31      0.78 o
   2   3   7        2.39        3.01      0.74 o
   3   3   7       43.32       44.20      0.55 o
   4   3   7        2.19        6.00      4.16 o
   5   3   7        6.44       17.60      8.78 o
  -5   4   7        4.40        6.98      2.81 o
  -4   4   7        1.43        3.56      1.67 o
  -3   4   7      165.31      153.44      1.85 o
  -2   4   7      767.53      697.21      4.23 o
  -1   4   7      282.54      254.22      2.16 o
   0   4   7       26.96       30.01      1.23 o
   1   4   7      160.40      159.95      1.65 o
   2   4   7      171.57      172.94      1.59 o
   3   4   7      181.41      175.32      1.93 o
   4   4   7       14.14       15.90      3.29 o
   5   4   7        2.66        2.44      7.94 o
  -5   5   7       62.82       61.40      2.95 o
  -4   5   7      520.44      531.19      3.84 o
  -3   5   7     4383.20     4225.22     22.35 o
  -2   5   7        4.59        4.18      1.32 o
  -1   5   7       35.19       41.74      1.50 o
   0   5   7       17.68       20.52      1.32 o
   1   5   7      210.30      197.29      1.84 o
   2   5   7       82.40       71.88      1.51 o
   3   5   7      148.85      147.28      1.22 o
   4   5   7      124.84      140.14      5.87 o
   5   5   7        7.53        8.45      5.42 o
  -5   6   7       25.10       23.00      2.79 o
  -4   6   7       88.41       90.24      2.13 o
  -3   6   7      240.72      225.96      3.04 o
  -2   6   7        2.49        5.16      1.23 o
  -1   6   7       11.13        9.12      1.38 o
   0   6   7       13.42       13.37      1.60 o
   1   6   7       84.01       80.29      1.71 o
   2   6   7        0.01        0.17      1.18 o
   3   6   7       61.03       56.99      1.28 o
   4   6   7        1.47        4.72      4.40 o
   5   6   7        0.17        4.16      5.70 o
  -5   7   7       40.73       42.24      3.30 o
  -4   7   7       10.76       10.05      1.81 o
  -3   7   7     3369.30     3248.43     16.10 o
  -2   7   7       93.27       85.28      1.87 o
  -1   7   7      267.17      254.11      3.72 o
   0   7   7       38.40       39.59      1.82 o
   1   7   7       91.66       91.29      1.81 o
   2   7   7       32.68       26.17      1.07 o
   3   7   7       55.92       55.06      1.31 o
   4   7   7       96.48      100.27      6.81 o
   5   7   7       15.04       15.57      5.90 o
  -5   8   7       60.39       65.32      3.54 o
  -4   8   7       26.39       25.45      1.94 o
  -3   8   7      314.71      326.81      2.96 o
  -2   8   7       10.43        7.58      1.66 o
  -1   8   7      269.14      279.98      3.51 o
   0   8   7     1388.02     1471.06     15.21 o
   1   8   7        0.35        1.98      1.42 o
   2   8   7        1.57        4.47      1.32 o
   3   8   7        6.10        6.27      1.19 o
   4   8   7        3.05        8.13      7.05 o
   5   8   7       18.41       18.31      6.18 o
  -4   9   7        1.51        4.49      1.90 o
  -3   9   7      251.36      238.90      3.44 o
  -2   9   7       40.45       36.56      1.93 o
  -1   9   7       82.81       68.94      2.15 o
   0   9   7        0.00        2.38      1.77 o
   1   9   7        4.02        6.82      1.58 o
   2   9   7        1.43        2.80      1.28 o
   3   9   7        0.66        2.49      1.34 o
   4   9   7        1.46        7.87      6.98 o
  -4  10   7        0.63        1.32      2.01 o
  -3  10   7        0.00        1.78      1.85 o
  -2  10   7       96.84       87.37      2.32 o
  -1  10   7       16.20       20.44      1.87 o
   0  10   7      146.29      135.80      2.36 o
   1  10   7        1.98        3.08      1.68 o
   2  10   7       10.34       12.90      1.66 o
   3  10   7       13.01       11.65      1.50 o
   4  10   7        9.50       11.09      7.61 o
  -4  11   7       12.56       11.67      2.29 o
  -3  11   7        6.83        4.60      1.85 o
  -2  11   7        6.21        4.10      1.75 o
  -1  11   7       71.38       63.30      1.98 o
   0  11   7       37.83       38.09      2.12 o
   1  11   7       86.11       80.00      2.24 o
   2  11   7       36.43       42.88      1.79 o
   3  11   7        0.18        2.72      1.58 o
   4  11   7       26.96       42.55      9.53 o
  -4  12   7       18.73       23.80      2.57 o
  -3  12   7       39.13       43.60      2.23 o
  -2  12   7      281.96      237.03      3.03 o
  -1  12   7      122.07      103.05      2.39 o
   0  12   7       19.44       17.68      1.99 o
   1  12   7      146.59      144.45      2.94 o
   2  12   7      729.07      772.27      9.56 o
   3  12   7       37.84       38.00      1.90 o
   4  12   7        2.52        8.12      9.73 o
  -3  13   7        1.54        4.14      2.26 o
  -2  13   7       10.08        9.53      2.22 o
  -1  13   7      185.69      179.85      3.25 o
   0  13   7      129.77      114.86      2.46 o
   1  13   7        6.93        9.10      1.78 o
   2  13   7      540.73      527.62      6.87 o
   3  13   7       36.31       36.67      2.11 o
  -3  14   7       22.20       20.29      2.44 o
  -2  14   7       26.16       34.24      2.51 o
  -1  14   7       72.88       72.73      2.64 o
   0  14   7       22.31       24.29      2.30 o
   1  14   7       14.98       17.92      1.97 o
   2  14   7      401.37      380.18      6.51 o
   3  14   7        2.39        2.49      2.39 o
  -2  15   7       37.76       47.53      2.68 o
  -1  15   7       64.72       71.75      2.78 o
   0  15   7        1.68        5.70      2.23 o
   1  15   7        0.12        5.19      2.11 o
   2  15   7       25.38       27.93      2.33 o
  -2  16   7       10.38       13.66      2.64 o
  -1  16   7        0.31        5.37      2.27 o
   0  16   7        6.19        5.88      2.11 o
   1  16   7        2.21        5.29      2.27 o
   2  16   7        0.67        5.48      2.33 o
   0  17   7        0.14        4.83      2.19 o
  -5   0   8      408.98      374.84      4.34 o
  -4   0   8      167.49      136.38      2.79 o
  -3   0   8      300.05      299.34      3.77 o
  -2   0   8      616.43      581.04      3.48 o
  -1   0   8       77.16       91.59      2.10 o
   0   0   8       65.19       72.78      2.34 o
   1   0   8     1964.51     1944.13     12.05 o
   2   0   8    20017.14    19296.73    141.18 o
   3   0   8      169.11      146.14      3.09 o
   4   0   8      215.80      211.98      9.16 o
   5   0   8        3.35       10.65      8.26 o
  -5   1   8      347.80      338.59      2.79 o
  -4   1   8       77.53       57.39      1.69 o
  -3   1   8       75.72       77.53      1.66 o
  -2   1   8      139.35      155.00      1.58 o
  -1   1   8      200.75      198.38      1.76 o
   0   1   8      857.28      815.11      5.69 o
   1   1   8      122.59      124.65      1.44 o
   2   1   8      805.16      800.58      6.50 o
   3   1   8       37.50       35.27      0.59 o
   4   1   8        0.88        5.34      4.53 o
   5   1   8       34.18       43.98      6.22 o
  -5   2   8      134.57      129.43      2.39 o
  -4   2   8        1.41       -0.07      1.72 o
  -3   2   8       48.02       43.48      1.54 o
  -2   2   8      182.09      191.87      1.90 o
  -1   2   8       55.09       55.51      1.50 o
   0   2   8       18.27       16.16      1.25 o
   1   2   8        0.86        0.08      0.97 o
   2   2   8       25.51       28.49      1.23 o
   3   2   8        0.81        1.18      0.52 o
   4   2   8       18.48       22.40      3.49 o
   5   2   8        4.24        9.25      6.10 o
  -5   3   8        2.54        2.28      1.82 o
  -4   3   8        8.61        7.65      1.75 o
  -3   3   8       42.10       38.86      1.53 o
  -2   3   8      216.78      202.08      1.95 o
  -1   3   8        0.32        0.89      1.27 o
   0   3   8      780.78      733.56      4.41 o
   1   3   8      514.11      539.23      3.25 o
   2   3   8      115.44      109.49      1.18 o
   3   3   8       67.80       59.16      0.85 o
   4   3   8        0.32        0.82      3.06 o
   5   3   8        4.34        6.07      8.96 o
  -5   4   8       33.26       43.10      2.24 o
  -4   4   8        1.67        2.37      1.88 o
  -3   4   8       61.46       64.58      1.66 o
  -2   4   8        0.19        3.33      1.09 o
  -1   4   8       33.88       38.64      1.56 o
   0   4   8       31.70       32.73      1.19 o
   1   4   8       80.13       70.92      1.52 o
   2   4   8       40.86       32.62      1.28 o
   3   4   8       25.36       26.59      1.02 o
   4   4   8        6.37       11.85      3.19 o
   5   4   8       15.54       23.11      8.87 o
  -5   5   8        0.06        3.36      2.49 o
  -4   5   8        1.05        1.99      1.68 o
  -3   5   8       39.47       40.92      1.64 o
  -2   5   8      277.88      267.00      2.92 o
  -1   5   8      243.60      215.07      2.97 o
   0   5   8      849.12      826.88      8.48 o
   1   5   8       80.42       78.49      1.57 o
   2   5   8       24.22       22.03      1.44 o
   3   5   8        0.23        2.11      1.05 o
   4   5   8        9.91       14.24      4.50 o
   5   5   8        7.06       13.71      7.85 o
  -5   6   8       26.80       29.16      3.19 o
  -4   6   8       44.24       38.89      1.96 o
  -3   6   8     3837.02     3674.75     15.85 o
  -2   6   8       73.22       80.00      1.73 o
  -1   6   8      951.02      996.02      7.66 o
   0   6   8      532.99      529.82      5.60 o
   1   6   8       14.68       16.05      1.48 o
   2   6   8       67.08       62.60      1.63 o
   3   6   8        7.36        9.31      1.21 o
   4   6   8        0.81        4.09      4.96 o
   5   6   8       10.94       13.80      5.87 o
  -5   7   8       27.01       27.85      3.40 o
  -4   7   8       16.29       16.33      1.89 o
  -3   7   8     2039.69     1972.63     12.40 o
  -2   7   8      792.40      787.35      3.92 o
  -1   7   8       69.44       55.65      2.07 o
   0   7   8     2329.11     2452.21     17.24 o
   1   7   8      248.14      256.12      2.63 o
   2   7   8        0.28        1.24      0.82 o
   3   7   8       14.70       12.40      1.25 o
   4   7   8       56.14       60.12     11.82 o
   5   7   8        5.71        7.21      5.90 o
  -5   8   8        3.08        2.61      3.29 o
  -4   8   8       26.10       24.89      2.19 o
  -3   8   8        0.02        1.40      1.76 o
  -2   8   8      412.88      381.88      5.01 o
  -1   8   8        0.82        4.53      1.85 o
   0   8   8      547.36      568.40      6.76 o
   1   8   8       60.06       61.29      1.85 o
   2   8   8        0.71        3.91      1.44 o
   3   8   8       50.14       51.00      1.37 o
   4   8   8       83.63       82.11      6.44 o
  -4   9   8       15.01       19.32      2.25 o
  -3   9   8       33.53       31.72      1.95 o
  -2   9   8      203.81      199.17      3.22 o
  -1   9   8      157.01      163.21      2.60 o
   0   9   8        7.69        9.22      2.12 o
   1   9   8       42.65       50.51      1.78 o
   2   9   8       24.96       27.45      1.58 o
   3   9   8       32.67       38.59      1.45 o
   4   9   8       20.97       26.36      5.98 o
  -4  10   8       57.29       63.58      2.51 o
  -3  10   8       58.55       55.19      2.27 o
  -2  10   8        1.97        0.81      1.89 o
  -1  10   8       34.96       34.90      2.12 o
   0  10   8        0.72        3.28      1.92 o
   1  10   8      131.85      123.89      2.32 o
   2  10   8       68.20       67.94      1.95 o
   3  10   8       12.96       16.18      1.56 o
   4  10   8        0.01        3.48      8.38 o
  -4  11   8       39.59       41.90      2.50 o
  -3  11   8       12.22       11.39      2.00 o
  -2  11   8        8.41        8.10      1.98 o
  -1  11   8       27.41       28.58      2.04 o
   0  11   8        5.96        7.31      2.02 o
   1  11   8       19.90       15.19      2.10 o
   2  11   8        2.98       10.21      1.92 o
   3  11   8        0.72        1.85      1.62 o
   4  11   8        3.79        3.67      8.24 o
  -3  12   8       76.30       79.02      2.54 o
  -2  12   8        0.01        2.58      2.09 o
  -1  12   8        5.94       12.86      1.91 o
   0  12   8        0.66        3.42      2.54 o
   1  12   8      164.91      172.14      3.41 o
   2  12   8     1190.50     1187.88     12.79 o
   3  12   8       23.84       20.32      2.15 o
  -3  13   8        4.97        8.89      2.37 o
  -2  13   8        0.33        3.90      2.49 o
  -1  13   8      111.51      101.08      2.95 o
   0  13   8      242.06      231.80      4.55 o
   1  13   8        0.49        2.06      2.15 o
   2  13   8      151.64      174.12      3.45 o
   3  13   8       65.24       72.39      2.94 o
  -3  14   8       25.89       34.40      2.67 o
  -2  14   8       80.49       65.83      2.80 o
  -1  14   8      220.58      236.77      4.51 o
   0  14   8       53.22       55.17      2.57 o
   1  14   8      231.75      225.37      3.65 o
   2  14   8       39.37       41.99      2.40 o
   3  14   8       15.31       16.49      3.31 o
  -2  15   8        2.57        7.02      2.45 o
  -1  15   8      261.85      268.00      4.34 o
   0  15   8        6.71       10.56      2.48 o
   1  15   8       12.25       13.32      2.21 o
   2  15   8        8.26       11.14      2.25 o
  -1  16   8        7.23        7.13      2.55 o
   0  16   8       48.89       41.59      2.33 o
   1  16   8        0.68        5.24      2.36 o
  -5   1   9       62.02       56.61      1.94 o
  -4   1   9        0.12        1.05      1.55 o
  -3   1   9      181.35      163.28      1.90 o
  -2   1   9     1335.40     1295.58      8.26 o
  -1   1   9       14.66       15.12      1.37 o
   0   1   9       15.82       19.27      1.10 o
   1   1   9       48.57       49.41      1.22 o
   2   1   9      255.46      248.33      2.60 o
   3   1   9        1.91        3.19      0.88 o
   4   1   9       70.22       70.86      8.36 o
   5   1   9       65.59       62.10      7.67 o
  -5   2   9       50.29       50.96      2.09 o
  -4   2   9        5.48       10.35      1.63 o
  -3   2   9        3.27        3.14      1.48 o
  -2   2   9      199.48      195.44      2.16 o
  -1   2   9      612.95      674.82      4.06 o
   0   2   9      540.74      540.17      4.16 o
   1   2   9      188.11      178.71      1.62 o
   2   2   9      429.74      393.17      2.78 o
   3   2   9      114.20      111.05      1.37 o
   4   2   9        1.10        2.70      5.22 o
   5   2   9       12.55       17.29      6.18 o
  -5   3   9        6.34        9.17      1.95 o
  -4   3   9       66.06       66.01      2.11 o
  -3   3   9       22.27       26.07      1.59 o
  -2   3   9       10.25        8.83      1.43 o
  -1   3   9       23.57       25.15      1.47 o
   0   3   9      202.64      186.61      1.93 o
   1   3   9        9.49       10.69      1.30 o
   2   3   9       63.84       64.68      1.36 o
   3   3   9        7.48        7.24      0.98 o
   4   3   9        2.75        3.19      3.01 o
   5   3   9        2.77        8.39      8.75 o
  -5   4   9      113.07      130.68      2.52 o
  -4   4   9      120.43      110.19      2.35 o
  -3   4   9       13.24       13.81      1.71 o
  -2   4   9      298.85      274.42      2.68 o
  -1   4   9       12.99       12.94      1.67 o
   0   4   9       14.87       14.33      1.49 o
   1   4   9      273.95      285.16      2.53 o
   2   4   9       10.62        9.92      1.21 o
   3   4   9       62.84       59.45      1.31 o
   4   4   9        0.76        1.84      3.37 o
   5   4   9        0.42        8.10      8.08 o
  -5   5   9       16.37       26.88      2.32 o
  -4   5   9       86.15       92.50      2.36 o
  -3   5   9       95.19       91.14      2.37 o
  -2   5   9        6.47        8.25      1.48 o
  -1   5   9      158.96      138.11      2.22 o
   0   5   9     1419.14     1496.12     11.95 o
   1   5   9      798.10      807.99      6.49 o
   2   5   9       20.04       20.93      1.54 o
   3   5   9        8.28        5.65      1.17 o
   4   5   9       13.43       18.72      5.11 o
   5   5   9        0.18        6.66      8.95 o
  -5   6   9       19.41       24.92      2.85 o
  -4   6   9       14.03       13.09      1.98 o
  -3   6   9       26.60       28.65      1.61 o
  -2   6   9      132.25      119.14      1.78 o
  -1   6   9        3.66        4.21      1.65 o
   0   6   9       84.68       87.81      1.71 o
   1   6   9        0.09        2.08      1.84 o
   2   6   9       16.39       21.41      1.61 o
   3   6   9        7.94        8.84      1.27 o
   4   6   9        1.49        8.26      5.36 o
   5   6   9        0.00        3.30      8.87 o
  -5   7   9      133.48      151.57      4.33 o
  -4   7   9      122.40      120.40      2.68 o
  -3   7   9      109.17      105.80      2.04 o
  -2   7   9      120.30      108.72      1.93 o
  -1   7   9      285.31      276.69      3.89 o
   0   7   9      652.11      666.37      9.58 o
   1   7   9      214.18      234.62      2.54 o
   2   7   9       80.32       71.03      1.84 o
   3   7   9        2.37        2.44      1.30 o
   4   7   9        1.40        9.16      5.09 o
  -4   8   9      212.51      200.63      3.11 o
  -3   8   9       85.84       86.31      2.33 o
  -2   8   9      290.78      278.94      3.48 o
  -1   8   9      408.05      412.89      4.57 o
   0   8   9       11.93       14.94      2.00 o
   1   8   9       86.70       82.99      2.17 o
   2   8   9       42.05       42.57      1.69 o
   3   8   9        9.17        8.79      1.51 o
   4   8   9       28.20       24.25      5.81 o
  -4   9   9        4.67        2.91      2.23 o
  -3   9   9        2.26        3.45      2.12 o
  -2   9   9      200.50      188.46      4.41 o
  -1   9   9       21.60       19.42      2.21 o
   0   9   9        0.99        4.26      2.02 o
   1   9   9       75.59       80.95      2.08 o
   2   9   9       13.45       12.49      1.62 o
   3   9   9        0.27        1.64      1.37 o
   4   9   9        0.12        4.96      5.64 o
  -4  10   9       17.95       17.81      2.33 o
  -3  10   9       61.00       61.54      2.48 o
  -2  10   9       41.26       39.49      2.10 o
  -1  10   9       10.92       14.27      2.13 o
   0  10   9        3.64        5.15      2.06 o
   1  10   9        0.97        2.05      1.89 o
   2  10   9       21.30       21.92      1.79 o
   3  10   9       11.24       11.98      1.76 o
   4  10   9        1.42        1.97      8.89 o
  -4  11   9       18.68       20.33      2.76 o
  -3  11   9      224.29      229.02      5.46 o
  -2  11   9       63.18       55.37      2.29 o
  -1  11   9      102.78      100.49      2.59 o
   0  11   9       18.09       16.53      2.11 o
   1  11   9       42.43       49.85      2.20 o
   2  11   9        0.78        5.33      1.92 o
   3  11   9        9.14        9.73      2.26 o
   4  11   9        9.05       11.96      9.51 o
  -3  12   9        9.38        7.39      2.29 o
  -2  12   9        1.43        2.94      2.31 o
  -1  12   9      326.82      301.33      3.26 o
   0  12   9        5.82        5.22      2.21 o
   1  12   9        0.23        4.31      2.22 o
   2  12   9      146.73      167.38      3.16 o
   3  12   9       24.78       23.43      2.96 o
  -3  13   9       91.86      108.62      2.89 o
  -2  13   9       11.86       16.73      2.36 o
  -1  13   9       36.32       33.05      2.66 o
   0  13   9      122.23      131.27      3.12 o
   1  13   9       76.93       84.34      2.61 o
   2  13   9      387.97      401.27      4.61 o
   3  13   9       21.49       21.36      3.26 o
  -2  14   9       16.00       24.17      2.50 o
  -1  14   9      248.53      218.33      3.59 o
   0  14   9      251.19      250.90      3.91 o
   1  14   9       34.89       40.39      2.44 o
   2  14   9      177.31      165.76      2.81 o
  -2  15   9        1.53        6.16      2.72 o
  -1  15   9        0.04        9.50      2.90 o
   0  15   9        6.78       11.04      2.65 o
   1  15   9       12.58       16.32      2.27 o
   2  15   9        0.00        9.36      2.39 o
  -1  16   9       17.55       21.97      2.83 o
   0  16   9        0.06        2.26      2.48 o
  -5   0  10       26.89       19.99      2.67 o
  -4   0  10       18.27       14.26      2.44 o
  -3   0  10      467.63      440.37      4.86 o
  -2   0  10      462.16      403.31      4.39 o
  -1   0  10     2418.00     2483.91     28.13 o
   0   0  10     4693.60     4591.32     34.14 o
   1   0  10      512.24      513.27      5.99 o
   2   0  10      225.93      196.88      3.24 o
   3   0  10      149.40      140.06      2.14 o
   4   0  10        9.37       13.21      7.66 o
   5   0  10       18.04       31.00      9.57 o
  -5   1  10        9.93       12.27      1.84 o
  -4   1  10       13.77        9.09      1.67 o
  -3   1  10       26.33       23.72      1.47 o
  -2   1  10       29.06       33.82      1.21 o
  -1   1  10      178.73      194.24      1.99 o
   0   1  10     1109.63     1102.78      5.12 o
   1   1  10      455.75      436.90      3.41 o
   2   1  10      127.16      110.40      1.60 o
   3   1  10        2.28        2.25      1.12 o
   4   1  10        2.71        5.21      5.32 o
   5   1  10       54.36       57.32      6.67 o
  -5   2  10       20.57       17.71      2.03 o
  -4   2  10       29.27       28.20      1.77 o
  -3   2  10       19.00       19.17      1.51 o
  -2   2  10        2.73        3.05      1.36 o
  -1   2  10      312.70      314.13      2.97 o
   0   2  10        0.00        1.49      1.62 o
   1   2  10        0.02        0.13      1.37 o
   2   2  10      119.17      121.01      1.70 o
   3   2  10        0.00        0.88      1.03 o
   4   2  10        0.02        2.43      5.35 o
   5   2  10        8.30       19.60      6.64 o
  -5   3  10        1.42        3.17      2.02 o
  -4   3  10       36.34       38.27      1.99 o
  -3   3  10        5.26        4.73      1.63 o
  -2   3  10      111.76      116.01      2.20 o
  -1   3  10      712.78      690.80      4.99 o
   0   3  10       34.85       29.89      1.44 o
   1   3  10       49.92       47.01      1.53 o
   2   3  10       96.13       96.98      1.65 o
   3   3  10       21.62       15.96      1.23 o
   4   3  10        6.60        9.86      4.27 o
   5   3  10        1.59        8.75      7.89 o
  -5   4  10       28.05       41.75      2.29 o
  -4   4  10       52.75       65.04      2.30 o
  -3   4  10      165.59      170.81      2.39 o
  -2   4  10       88.25       90.20      1.92 o
  -1   4  10       51.26       50.75      1.92 o
   0   4  10       20.82       19.70      1.57 o
   1   4  10        0.84        1.09      1.41 o
   2   4  10       65.49       65.68      1.53 o
   3   4  10        7.92        7.00      1.24 o
   4   4  10       21.28       23.55      4.42 o
   5   4  10        0.02       -2.12      8.36 o
  -5   5  10       49.10       59.01      2.46 o
  -4   5  10       77.44       82.45      2.39 o
  -3   5  10       95.95       91.67      2.07 o
  -2   5  10       69.92       78.34      2.12 o
  -1   5  10        6.29        7.41      1.80 o
   0   5  10       26.29       27.09      1.76 o
   1   5  10       51.50       46.02      1.49 o
   2   5  10        8.20       10.12      1.63 o
   3   5  10       54.63       51.93      1.45 o
   4   5  10        9.78       13.97      4.92 o
   5   5  10        0.02       16.28      9.89 o
  -4   6  10      276.85      246.85      3.02 o
  -3   6  10      251.77      237.71      2.69 o
  -2   6  10      172.88      175.42      2.65 o
  -1   6  10       33.73       33.41      1.90 o
   0   6  10      106.60      100.48      1.97 o
   1   6  10        0.91        1.75      1.59 o
   2   6  10       79.66       83.29      2.16 o
   3   6  10       28.69       33.32      1.51 o
   4   6  10       68.86       70.57      7.58 o
  -4   7  10       61.33       64.40      2.54 o
  -3   7  10        1.67        2.81      1.82 o
  -2   7  10     1241.30     1211.92     10.70 o
  -1   7  10        7.31        6.88      1.05 o
   0   7  10      353.32      362.63      6.82 o
   1   7  10       85.97       93.27      2.30 o
   2   7  10        2.19        3.93      1.67 o
   3   7  10       58.93       59.92      1.73 o
   4   7  10      107.16      122.79     15.05 o
  -4   8  10      160.15      171.30      3.28 o
  -3   8  10      392.41      379.61      5.24 o
  -2   8  10     1099.66     1026.05     14.83 o
  -1   8  10       46.57       48.91      2.68 o
   0   8  10      314.92      298.05      3.71 o
   1   8  10       57.76       56.04      2.10 o
   2   8  10       14.16       12.61      1.68 o
   3   8  10        9.09        9.43      1.59 o
   4   8  10        1.26        6.77      6.16 o
  -4   9  10        6.81        5.77      2.38 o
  -3   9  10       40.18       38.78      2.36 o
  -2   9  10      705.76      685.55     11.43 o
  -1   9  10       62.57       63.93      2.34 o
   0   9  10       35.36       34.74      2.13 o
   1   9  10       43.35       43.88      2.15 o
   2   9  10        2.66        4.16      1.68 o
   3   9  10        0.75        2.84      1.76 o
   4   9  10        0.48        4.41      6.37 o
  -4  10  10        7.15        6.18      2.44 o
  -3  10  10       31.93       24.69      2.51 o
  -2  10  10       72.38       73.31      3.02 o
  -1  10  10      106.56       95.84      2.62 o
   0  10  10        5.19        6.05      2.17 o
   1  10  10        4.53        2.67      1.99 o
   2  10  10        4.39        5.13      1.79 o
   3  10  10        2.11        5.48      2.35 o
   4  10  10        2.90        3.60      8.58 o
  -3  11  10       46.33       49.79      2.66 o
  -2  11  10       35.93       31.75      2.31 o
  -1  11  10        0.08        4.83      2.52 o
   0  11  10        9.29        7.97      2.04 o
   1  11  10       19.48       20.16      2.17 o
   2  11  10        0.85        3.81      2.33 o
   3  11  10       14.09       18.51      2.63 o
  -3  12  10       21.49       28.48      2.72 o
  -2  12  10        7.25        6.51      2.36 o
  -1  12  10      214.79      196.91      3.17 o
   0  12  10      198.71      175.87      3.35 o
   1  12  10       62.14       55.12      2.63 o
   2  12  10        3.92        7.63      2.18 o
   3  12  10        7.75       13.17      3.11 o
  -3  13  10       10.49       14.40      2.70 o
  -2  13  10      151.77      129.00      3.27 o
  -1  13  10       92.41       85.84      2.86 o
   0  13  10       89.53       94.47      2.92 o
   1  13  10       90.23       93.19      2.88 o
   2  13  10        0.95        5.33      2.20 o
  -2  14  10       26.48       26.97      2.67 o
  -1  14  10       11.27       13.16      2.64 o
   0  14  10        8.00       15.01      2.58 o
   1  14  10       23.28       26.74      2.56 o
   2  14  10        2.28       11.10      2.26 o
  -1  15  10       10.87       15.54      2.79 o
   0  15  10        4.22       10.65      2.80 o
   1  15  10       28.68       28.76      2.56 o
  -5   1  11       30.19       26.73      1.99 o
  -4   1  11       70.21       71.56      2.07 o
  -3   1  11        0.36        2.21      1.49 o
  -2   1  11       26.43       23.97      1.14 o
  -1   1  11       21.54       25.78      1.45 o
   0   1  11      845.07      820.39      4.99 o
   1   1  11      351.91      326.24      2.95 o
   2   1  11        5.56        3.92      1.35 o
   3   1  11      404.34      337.56      2.42 o
   4   1  11       23.31       32.46      5.53 o
   5   1  11        1.06        5.93      6.48 o
  -5   2  11       36.96       43.79      2.25 o
  -4   2  11      178.69      155.57      2.38 o
  -3   2  11       43.54       36.84      1.67 o
  -2   2  11        0.46        3.00      1.75 o
  -1   2  11       34.40       35.63      1.59 o
   0   2  11      414.24      407.21      4.05 o
   1   2  11        0.00        0.63      1.32 o
   2   2  11      177.36      157.78      1.87 o
   3   2  11      519.97      474.10      4.26 o
   4   2  11        7.45        7.61      5.50 o
   5   2  11        2.63       13.23      6.96 o
  -5   3  11        6.13        4.56      2.07 o
  -4   3  11        0.21        0.83      2.35 o
  -3   3  11       44.27       41.56      1.76 o
  -2   3  11        7.08        7.23      1.56 o
  -1   3  11      185.79      184.17      2.64 o
   0   3  11       44.06       44.83      1.66 o
   1   3  11      159.50      153.88      2.16 o
   2   3  11        0.29        1.04      1.32 o
   3   3  11        2.20        2.37      1.41 o
   4   3  11        6.10       11.22      4.77 o
   5   3  11        0.88        8.11      9.34 o
  -5   4  11       27.42       37.25      2.38 o
  -4   4  11       12.95       12.49      2.09 o
  -3   4  11        2.29        2.99      2.15 o
  -2   4  11       40.54       40.68      1.76 o
  -1   4  11      512.05      491.78      5.49 o
   0   4  11       75.18       75.08      1.90 o
   1   4  11        0.24        1.15      1.49 o
   2   4  11        9.19        7.86      1.48 o
   3   4  11       18.43       18.81      1.62 o
   4   4  11       27.24       26.01      4.96 o
  -4   5  11       45.22       40.87      2.27 o
  -3   5  11      629.04      616.66      5.69 o
  -2   5  11     3366.67     3267.56     30.17 o
  -1   5  11        0.00        1.96      1.85 o
   0   5  11        7.91        9.90      1.85 o
   1   5  11        0.14        1.54      1.48 o
   2   5  11        6.32        4.76      1.69 o
   3   5  11        0.77        1.14      1.41 o
   4   5  11       42.81       46.37      9.27 o
  -4   6  11       39.79       36.87      2.25 o
  -3   6  11       38.05       40.00      2.05 o
  -2   6  11      110.62      113.77      2.69 o
  -1   6  11        6.94        8.69      1.70 o
   0   6  11        7.58        4.43      1.76 o
   1   6  11       12.65       11.15      1.58 o
   2   6  11       14.01       13.36      1.81 o
   3   6  11        1.84        2.51      1.70 o
   4   6  11       11.86       21.82      8.63 o
  -4   7  11       25.11       22.68      2.43 o
  -3   7  11       11.13       10.07      1.89 o
  -2   7  11     2481.10     2369.61     24.00 o
  -1   7  11       58.62       55.97      2.14 o
   0   7  11       98.63       97.56      2.29 o
   1   7  11        5.37        9.54      2.02 o
   2   7  11       13.46       16.59      1.91 o
   3   7  11        0.97        2.70      1.89 o
   4   7  11       19.03       24.15      6.20 o
  -4   8  11       87.83       91.70      2.83 o
  -3   8  11        3.15        3.19      2.36 o
  -2   8  11       89.97      102.01      2.72 o
  -1   8  11        1.06        3.39      2.22 o
   0   8  11       59.81       61.57      2.59 o
   1   8  11      333.01      328.31      5.54 o
   2   8  11        0.21        1.47      1.74 o
   3   8  11        1.80        5.45      1.85 o
   4   8  11        3.71        5.92      5.88 o
  -4   9  11       29.05       27.09      2.67 o
  -3   9  11        3.27        5.68      2.26 o
  -2   9  11      175.87      177.70      4.32 o
  -1   9  11       27.12       28.64      2.81 o
   0   9  11        7.30        7.23      2.09 o
   1   9  11        0.00        0.84      2.37 o
   2   9  11       17.75       20.29      1.97 o
   3   9  11        0.08        2.23      1.96 o
   4   9  11        0.12        3.03      6.20 o
  -3  10  11        0.74        1.92      2.29 o
  -2  10  11        0.30        1.35      2.44 o
  -1  10  11       11.93        8.87      2.87 o
   0  10  11        0.26        2.31      2.15 o
   1  10  11       20.90       19.51      1.91 o
   2  10  11        1.74        1.83      2.03 o
   3  10  11       14.58       15.44      2.35 o
  -3  11  11        3.20        5.82      2.70 o
  -2  11  11        3.01        4.12      2.54 o
  -1  11  11        9.52        8.38      2.17 o
   0  11  11       19.42       24.97      2.45 o
   1  11  11       31.24       26.71      2.34 o
   2  11  11       36.54       32.87      2.25 o
   3  11  11       59.54       68.50      2.85 o
  -3  12  11       19.96       21.18      2.95 o
  -2  12  11       48.21       50.82      2.81 o
  -1  12  11      169.16      159.77      3.55 o
   0  12  11       82.12       75.25      2.70 o
   1  12  11        9.03        9.24      2.47 o
   2  12  11      106.96      105.93      2.68 o
   3  12  11      201.02      234.43      5.89 o
  -2  13  11        2.62        7.69      2.66 o
  -1  13  11       14.96       17.16      2.44 o
   0  13  11      111.91      112.18      3.00 o
   1  13  11       51.69       47.79      2.76 o
   2  13  11        3.38        8.48      2.28 o
  -2  14  11       17.46       18.80      2.80 o
  -1  14  11        9.04       15.68      2.73 o
   0  14  11       46.58       54.32      2.87 o
   1  14  11        3.58        6.42      2.64 o
   0  15  11       15.59       20.88      2.55 o
  -4   0  12      657.25      568.30      6.94 o
  -3   0  12      215.15      174.78      3.02 o
  -2   0  12       57.70       61.76      2.49 o
  -1   0  12      159.24      151.34      3.07 o
   0   0  12       10.86       12.15      1.69 o
   1   0  12       12.63       10.09      1.77 o
   2   0  12      304.39      280.76      4.47 o
   3   0  12     2286.34     1998.62     27.23 o
   4   0  12       70.81       57.02      8.47 o
  -4   1  12      354.23      337.40      4.02 o
  -3   1  12       40.87       29.15      1.63 o
  -2   1  12       72.59       66.84      1.83 o
  -1   1  12      150.92      147.90      2.09 o
   0   1  12        0.39        3.17      1.10 o
   1   1  12       40.03       39.11      1.38 o
   2   1  12       79.50       75.69      1.77 o
   3   1  12      179.52      176.97      7.70 o
   4   1  12        7.50       15.08      5.67 o
  -4   2  12      137.08      122.52      2.36 o
  -3   2  12        0.00        3.07      1.64 o
  -2   2  12       42.80       38.04      1.76 o
  -1   2  12       41.16       36.26      1.65 o
   0   2  12       29.19       25.06      1.54 o
   1   2  12        0.82        2.57      1.36 o
   2   2  12        1.39        1.15      1.59 o
   3   2  12       15.73       19.43      4.12 o
   4   2  12        0.28        5.49      4.21 o
  -4   3  12        6.88        3.03      2.00 o
  -3   3  12        0.46        1.07      1.62 o
  -2   3  12       31.06       29.88      1.71 o
  -1   3  12       39.68       38.53      1.70 o
   0   3  12        4.51        6.56      1.52 o
   1   3  12       57.00       61.31      1.82 o
   2   3  12       95.02       89.29      1.77 o
   3   3  12       16.59       17.79      1.94 o
   4   3  12        7.46        6.87      4.82 o
  -4   4  12       20.02       23.20      2.36 o
  -3   4  12        4.72        6.28      1.86 o
  -2   4  12        6.41        8.68      1.92 o
  -1   4  12        3.62        5.92      1.64 o
   0   4  12        1.95        2.31      1.76 o
   1   4  12        5.33        7.97      1.66 o
   2   4  12       30.39       27.60      1.69 o
   3   4  12        2.94        6.12      1.99 o
   4   4  12        0.03       10.01      4.83 o
  -4   5  12        4.34        5.23      2.24 o
  -3   5  12        5.94        7.27      1.99 o
  -2   5  12       71.82       75.83      2.33 o
  -1   5  12      106.65      109.16      2.47 o
   0   5  12       23.91       20.78      1.82 o
   1   5  12      108.91      113.37      2.05 o
   2   5  12       31.32       31.60      1.76 o
   3   5  12        3.05        2.48      1.89 o
   4   5  12        0.02        5.40      8.17 o
  -4   6  12       48.41       50.45      2.48 o
  -3   6  12       14.10       12.87      2.06 o
  -2   6  12     1882.90     1816.53     19.88 o
  -1   6  12       50.59       49.32      2.20 o
   0   6  12      410.32      394.80      5.73 o
   1   6  12      133.33      122.80      2.20 o
   2   6  12       37.82       37.21      2.07 o
   3   6  12        2.00        5.01      1.85 o
   4   6  12        0.92        4.90      9.15 o
  -4   7  12        4.95        5.98      2.37 o
  -3   7  12       22.36       23.62      2.25 o
  -2   7  12     1491.30     1477.71     14.53 o
  -1   7  12      444.47      449.65      4.82 o
   0   7  12        1.03        3.41      1.98 o
   1   7  12      587.61      570.75      6.53 o
   2   7  12       94.08       87.85      2.41 o
   3   7  12        0.00        1.85      2.14 o
   4   7  12        1.87       15.08      8.37 o
  -4   8  12       21.39       27.14      2.63 o
  -3   8  12       22.99       23.29      2.28 o
  -2   8  12       25.04       29.83      2.24 o
  -1   8  12      105.51       97.17      3.60 o
   0   8  12        0.06        5.18      2.09 o
   1   8  12       88.43       82.35      2.57 o
   2   8  12       18.52       18.19      2.11 o
   3   8  12        0.51        2.04      2.12 o
   4   8  12        9.95        7.58      8.10 o
  -3   9  12        4.17        6.26      2.42 o
  -2   9  12        8.91        8.75      2.43 o
  -1   9  12       67.06       63.64      2.92 o
   0   9  12       41.59       47.33      2.64 o
   1   9  12        1.68        3.44      2.19 o
   2   9  12       25.95       25.62      2.12 o
   3   9  12        5.70        9.94      2.19 o
  -3  10  12       52.76       58.09      2.85 o
  -2  10  12       41.52       40.88      2.70 o
  -1  10  12        0.56        0.28      2.77 o
   0  10  12        0.02        2.44      2.63 o
   1  10  12        1.75        4.92      2.91 o
   2  10  12        9.22        9.98      2.18 o
   3  10  12       37.68       34.57      2.68 o
  -3  11  12       63.48       64.11      3.17 o
  -2  11  12        5.06        7.05      2.57 o
  -1  11  12        7.51        7.36      2.84 o
   0  11  12        7.25        8.03      2.60 o
   1  11  12        0.84        3.20      2.70 o
   2  11  12       12.76       10.80      2.31 o
   3  11  12        1.97       12.85      2.82 o
  -2  12  12       31.90       36.12      3.28 o
  -1  12  12        0.02        3.54      3.35 o
   0  12  12        0.00        4.31      2.54 o
   1  12  12        7.36        7.97      2.21 o
   2  12  12       52.23       56.27      2.72 o
  -2  13  12        5.01       14.43      2.99 o
  -1  13  12       10.77       14.09      2.73 o
   0  13  12       23.19       26.31      2.65 o
   1  13  12       33.07       44.17      2.58 o
   2  13  12       10.94       11.58      2.48 o
  -1  14  12       37.14       34.33      2.84 o
   0  14  12       33.28       46.33      2.87 o
   1  14  12       36.39       41.28      2.62 o
  -4   1  13       38.14       28.97      2.00 o
  -3   1  13        1.06        3.78      1.70 o
  -2   1  13       54.68       52.36      1.89 o
  -1   1  13      339.84      310.12      2.75 o
   0   1  13       33.82       31.13      1.29 o
   1   1  13        4.97        6.46      1.35 o
   2   1  13        6.60        9.57      1.55 o
   3   1  13       25.71       37.58      5.51 o
   4   1  13        0.59        7.41      5.30 o
  -4   2  13       43.32       41.97      2.18 o
  -3   2  13        8.53       12.10      1.62 o
  -2   2  13        5.17        3.28      1.83 o
  -1   2  13      140.58      136.00      2.19 o
   0   2  13      237.21      229.22      2.40 o
   1   2  13       82.25       79.73      1.68 o
   2   2  13       30.86       32.91      1.61 o
   3   2  13       96.42       84.65      4.64 o
   4   2  13       15.75       22.80      4.52 o
  -4   3  13       26.31       29.92      2.05 o
  -3   3  13       90.14       97.08      2.12 o
  -2   3  13       15.41       13.00      1.71 o
  -1   3  13        0.30        1.15      1.68 o
   0   3  13        1.85        2.77      1.74 o
   1   3  13        5.54        4.38      1.74 o
   2   3  13        1.23        1.96      1.57 o
   3   3  13       26.07       31.58      4.06 o
   4   3  13        0.16        7.81      5.02 o
  -4   4  13      109.59      125.97      2.78 o
  -3   4  13       78.20       70.52      2.07 o
  -2   4  13       11.89       10.11      1.88 o
  -1   4  13      103.88       97.89      2.27 o
   0   4  13        0.17        0.06      1.92 o
   1   4  13       12.25       10.80      1.78 o
   2   4  13       23.95       22.89      1.81 o
   3   4  13        7.23        8.17      3.58 o
   4   4  13        8.40       14.37      5.18 o
  -4   5  13       40.32       56.49      2.66 o
  -3   5  13       95.80       97.84      2.46 o
  -2   5  13       33.17       35.20      2.30 o
  -1   5  13        0.03        1.45      2.13 o
   0   5  13        7.24        5.95      1.98 o
   1   5  13      290.18      300.08      4.16 o
   2   5  13      160.03      151.87      2.48 o
   3   5  13        7.72        2.33      2.97 o
   4   5  13        2.06        5.24      7.86 o
  -4   6  13       19.66       25.35      2.40 o
  -3   6  13       18.04       20.81      2.20 o
  -2   6  13        4.19        6.83      2.08 o
  -1   6  13       64.53       62.71      2.45 o
   0   6  13        0.89        2.04      1.80 o
   1   6  13       25.54       26.89      1.95 o
   2   6  13        0.89        4.17      2.03 o
   3   6  13        0.10        3.61      2.75 o
   4   6  13        0.08        8.23      9.26 o
  -4   7  13      162.29      179.35      3.33 o
  -3   7  13      105.73      104.12      2.68 o
  -2   7  13       78.67       78.59      2.46 o
  -1   7  13       59.76       60.74      2.47 o
   0   7  13       61.48       63.72      2.31 o
   1   7  13      123.89      121.36      2.82 o
   2   7  13       48.82       51.82      2.34 o
   3   7  13        3.78        4.93      3.04 o
  -3   8  13      162.96      161.52      4.01 o
  -2   8  13       32.85       35.96      2.25 o
  -1   8  13      127.80      132.41      3.79 o
   0   8  13       90.33       97.93      2.96 o
   1   8  13       16.56       17.59      2.38 o
   2   8  13       20.49       24.36      2.27 o
   3   8  13        0.48        1.69      4.54 o
  -3   9  13        0.43        2.21      2.53 o
  -2   9  13        1.32        4.19      2.60 o
  -1   9  13      138.93      136.24      5.05 o
   0   9  13        0.07        1.71      2.35 o
   1   9  13        0.55        2.12      2.39 o
   2   9  13       10.74       11.62      2.13 o
   3   9  13        2.07        6.51      3.42 o
  -3  10  13        8.36       10.05      2.60 o
  -2  10  13       46.78       53.05      3.09 o
  -1  10  13       17.47       17.93      2.82 o
   0  10  13        6.09        5.63      2.36 o
   1  10  13        0.01        2.45      2.62 o
   2  10  13        0.56        2.35      2.38 o
   3  10  13        9.97       10.08      5.50 o
  -2  11  13      156.34      161.50      4.88 o
  -1  11  13       15.68       13.89      2.90 o
   0  11  13       71.18       69.73      3.48 o
   1  11  13        0.54        0.70      2.91 o
   2  11  13        6.14        8.30      2.44 o
  -2  12  13        1.24        4.72      3.31 o
  -1  12  13        9.88        9.62      3.11 o
   0  12  13      148.82      144.02      3.67 o
   1  12  13        2.93        3.03      2.70 o
   2  12  13        0.03        1.51      2.62 o
  -1  13  13        7.87       14.59      3.09 o
   0  13  13       20.05       25.39      3.07 o
   1  13  13       41.25       46.76      3.03 o
  -4   0  14       21.83       17.62      2.78 o
  -3   0  14        3.49        3.54      2.42 o
  -2   0  14      157.22      162.30      3.13 o
  -1   0  14       56.22       49.51      2.67 o
   0   0  14      800.97      779.51      8.20 o
   1   0  14      983.25      863.18      9.85 o
   2   0  14       96.94       84.10      2.62 o
   3   0  14      104.44      105.41      8.38 o
   4   0  14       29.64       32.91      8.44 o
  -4   1  14       32.67       33.52      2.18 o
  -3   1  14        7.47        6.65      1.82 o
  -2   1  14       14.36       14.28      1.60 o
  -1   1  14       16.61       17.39      1.72 o
   0   1  14       22.99       21.42      1.73 o
   1   1  14       66.05       63.40      1.68 o
   2   1  14       57.91       54.58      1.83 o
   3   1  14        6.75       11.23      4.82 o
   4   1  14        7.37        7.94      5.77 o
  -4   2  14       35.75       35.96      2.25 o
  -3   2  14       18.40       19.19      1.87 o
  -2   2  14        1.68        2.39      1.83 o
  -1   2  14       12.16        9.11      1.82 o
   0   2  14       64.92       63.36      1.90 o
   1   2  14        0.02        0.74      1.59 o
   2   2  14        0.92        2.18      1.60 o
   3   2  14       20.15       26.06      4.23 o
   4   2  14        0.11        6.25      4.54 o
  -4   3  14        5.29        8.72      2.05 o
  -3   3  14       20.91       23.12      1.94 o
  -2   3  14       17.61       14.01      2.02 o
  -1   3  14      102.52      105.67      2.20 o
   0   3  14      125.43      119.23      2.15 o
   1   3  14        9.64        5.95      1.85 o
   2   3  14        0.01        0.33      1.74 o
   3   3  14       19.32       24.26      5.26 o
   4   3  14       16.15        8.74      5.36 o
  -4   4  14       24.77       28.75      2.48 o
  -3   4  14       36.66       40.48      2.23 o
  -2   4  14      136.68      145.12      2.46 o
  -1   4  14       63.76       61.68      2.27 o
   0   4  14        3.31        7.91      1.86 o
   1   4  14        3.89        2.75      1.89 o
   2   4  14        3.21        4.81      1.73 o
   3   4  14        4.74        7.72      5.13 o
   4   4  14        3.46        7.86      5.40 o
  -4   5  14       18.31       24.78      2.42 o
  -3   5  14       44.29       51.09      2.47 o
  -2   5  14       43.79       38.68      2.32 o
  -1   5  14       86.96       86.47      2.42 o
   0   5  14        0.87        1.86      2.27 o
   1   5  14        0.00        1.18      1.82 o
   2   5  14       21.12       16.14      1.90 o
   3   5  14        2.45        3.25      5.14 o
  -3   6  14      277.27      256.75      3.29 o
  -2   6  14      225.42      219.49      3.22 o
  -1   6  14        4.38       13.90      2.43 o
   0   6  14       28.04       30.84      2.07 o
   1   6  14       27.48       30.91      2.24 o
   2   6  14        5.33        5.93      2.14 o
   3   6  14        1.18        0.77      5.14 o
  -3   7  14       39.88       48.18      2.47 o
  -2   7  14       51.29       55.28      2.36 o
  -1   7  14      897.52      888.28      7.56 o
   0   7  14       14.14       17.51      2.09 o
   1   7  14       20.78       24.67      2.19 o
   2   7  14       32.14       26.45      2.33 o
   3   7  14        5.00        9.15      5.12 o
  -3   8  14       90.82       97.66      2.79 o
  -2   8  14      253.70      250.69      3.77 o
  -1   8  14      476.88      463.16      8.57 o
   0   8  14       14.34       18.66      2.40 o
   1   8  14       86.02       82.56      2.89 o
   2   8  14       11.93       12.04      2.36 o
   3   8  14        0.33        7.55      7.33 o
  -3   9  14        2.60        7.42      2.59 o
  -2   9  14       23.76       28.59      2.91 o
  -1   9  14      329.99      325.71      6.12 o
   0   9  14       24.26       30.56      2.76 o
   1   9  14        1.29        1.59      2.62 o
   2   9  14        0.51        0.81      2.35 o
   3   9  14        1.13        6.11      7.03 o
  -2  10  14       20.22       19.93      2.90 o
  -1  10  14        3.28        8.13      3.07 o
   0  10  14       57.10       49.26      2.88 o
   1  10  14        0.38        1.25      2.59 o
   2  10  14        0.84        1.90      2.70 o
  -2  11  14       25.38       27.61      3.11 o
  -1  11  14       32.11       31.02      3.17 o
   0  11  14        0.03        5.32      3.08 o
   1  11  14       10.78        9.72      2.50 o
   2  11  14        2.95        4.87      2.43 o
  -1  12  14        0.00        4.14      3.18 o
   0  12  14       98.01       96.29      3.76 o
   1  12  14       68.46       71.68      3.23 o
  -4   1  15       30.82       29.46      2.30 o
  -3   1  15       48.68       50.74      2.12 o
  -2   1  15        5.95        6.28      1.93 o
  -1   1  15        4.61        3.79      1.61 o
   0   1  15        4.24        4.03      1.67 o
   1   1  15       93.04       92.30      2.04 o
   2   1  15       52.46       49.69      1.88 o
   3   1  15       16.44       15.66      4.29 o
  -4   2  15       27.95       34.06      2.40 o
  -3   2  15      111.88       98.86      2.39 o
  -2   2  15       55.33       53.61      2.06 o
  -1   2  15        5.75        6.41      1.75 o
   0   2  15       28.49       22.57      1.77 o
   1   2  15       95.15       97.39      2.10 o
   2   2  15        1.06        1.34      1.64 o
   3   2  15       42.80       39.45      4.44 o
  -3   3  15        0.00        2.59      2.27 o
  -2   3  15       32.43       37.48      2.07 o
  -1   3  15        1.21        3.86      2.48 o
   0   3  15       33.50       36.70      2.01 o
   1   3  15        7.48        6.87      1.83 o
   2   3  15       15.70       13.83      1.76 o
   3   3  15        1.41        0.19      5.14 o
  -3   4  15        4.74        6.32      2.01 o
  -2   4  15        2.92        3.55      2.04 o
  -1   4  15       13.93       14.18      2.20 o
   0   4  15      143.81      139.36      3.04 o
   1   4  15       22.44       20.92      2.18 o
   2   4  15        0.14        3.03      1.75 o
   3   4  15        3.31        2.74      5.41 o
  -3   5  15       15.74       15.75      2.25 o
  -2   5  15      337.00      335.91      4.27 o
  -1   5  15     1464.09     1444.34     21.28 o
   0   5  15       22.44       22.33      2.15 o
   1   5  15        4.69        5.01      2.04 o
   2   5  15        0.16        2.61      1.96 o
   3   5  15        0.93        1.15      5.20 o
  -3   6  15       22.49       27.65      2.51 o
  -2   6  15        6.78        8.24      2.22 o
  -1   6  15       32.71       48.90      2.83 o
   0   6  15        5.19        5.87      2.09 o
   1   6  15        0.14        3.82      2.14 o
   2   6  15        4.12        4.72      2.27 o
   3   6  15        0.75        1.64      5.47 o
  -3   7  15        7.34        8.74      2.40 o
  -2   7  15        1.29        8.51      2.44 o
  -1   7  15      922.00      882.71     16.03 o
   0   7  15       34.54       35.21      2.29 o
   1   7  15       20.25       23.20      2.34 o
   2   7  15        0.08        4.77      2.31 o
   3   7  15        0.47        7.04      5.51 o
  -3   8  15       43.75       49.14      2.75 o
  -2   8  15        0.44        4.21      2.36 o
  -1   8  15       14.13       19.22      2.72 o
   0   8  15        0.08        3.26      2.31 o
   1   8  15       11.91       13.76      2.50 o
   2   8  15       49.60       44.82      2.65 o
  -2   9  15        3.06       10.94      2.73 o
  -1   9  15       75.65       77.05      3.24 o
   0   9  15       23.99       24.85      2.80 o
   1   9  15        0.08        2.30      3.23 o
   2   9  15        0.94        0.23      3.14 o
  -2  10  15        0.58        4.23      3.26 o
  -1  10  15        1.14        2.59      3.66 o
   0  10  15        0.67        2.82      3.19 o
   1  10  15        3.69        3.62      2.67 o
   2  10  15        1.52        4.46      2.76 o
  -1  11  15        1.06        6.02      3.40 o
   0  11  15        3.83        5.50      3.35 o
   1  11  15        1.30        6.56      2.89 o
  -3   0  16      452.42      424.91      8.49 o
  -2   0  16      117.23      122.43      3.57 o
  -1   0  16        6.19        5.91      2.83 o
   0   0  16        1.51        5.71      2.43 o
   1   0  16       25.04       27.23      2.78 o
   2   0  16        4.30        5.52      2.48 o
   3   0  16       43.46       48.95      8.04 o
  -3   1  16      144.71      147.64      4.26 o
  -2   1  16       19.92       21.64      2.02 o
  -1   1  16       10.68        9.81      1.94 o
   0   1  16       45.85       42.86      1.87 o
   1   1  16        0.54        4.97      1.78 o
   2   1  16        0.00        1.95      2.12 o
   3   1  16       25.33       26.76      5.64 o
  -3   2  16       65.35       55.54      2.28 o
  -2   2  16        0.83        2.25      2.11 o
  -1   2  16       21.06       20.95      1.83 o
   0   2  16        1.42        2.48      1.86 o
   1   2  16        4.01        4.98      1.92 o
   2   2  16        2.82        5.08      1.86 o
   3   2  16        0.27        4.06      5.21 o
  -3   3  16        6.86        7.69      2.26 o
  -2   3  16        5.07        9.86      2.07 o
  -1   3  16       24.15       20.87      2.09 o
   0   3  16        3.24        6.99      1.80 o
   1   3  16       13.15       11.14      2.00 o
   2   3  16        0.56        4.00      1.80 o
   3   3  16       13.80       15.66      5.73 o
  -3   4  16        4.15        8.20      2.31 o
  -2   4  16        2.17        5.60      2.21 o
  -1   4  16        1.02        3.37      3.21 o
   0   4  16        3.70        5.44      2.14 o
   1   4  16        0.32        0.63      2.87 o
   2   4  16        2.37        3.56      1.84 o
   3   4  16        7.96        6.10      5.58 o
  -3   5  16       16.29       16.54      2.37 o
  -2   5  16        3.19        6.61      2.27 o
  -1   5  16       52.72       53.48      2.45 o
   0   5  16       26.93       29.00      2.45 o
   1   5  16        0.14        3.93      2.23 o
   2   5  16       11.13       13.90      1.94 o
   3   5  16        7.18        5.47      5.80 o
  -3   6  16       38.10       42.99      2.70 o
  -2   6  16        2.20        5.55      2.41 o
  -1   6  16      454.45      432.73      4.78 o
   0   6  16       27.20       29.03      2.46 o
   1   6  16       89.03       84.21      2.66 o
   2   6  16       21.96       21.92      2.51 o
  -2   7  16       18.77       23.07      2.30 o
  -1   7  16      585.10      599.64     11.77 o
   0   7  16      126.62      122.92      2.88 o
   1   7  16        3.65        6.96      2.31 o
   2   7  16       93.87       86.78      3.36 o
  -2   8  16       16.43       19.35      2.68 o
  -1   8  16       45.91       59.88      2.77 o
   0   8  16       11.13       13.15      2.58 o
   1   8  16        1.57        5.65      2.65 o
   2   8  16        9.45       12.45      2.82 o
  -2   9  16        0.13        5.90      2.78 o
  -1   9  16        4.69        8.85      2.89 o
   0   9  16        7.81        7.75      2.89 o
   1   9  16        1.77        5.21      2.65 o
  -1  10  16       19.51       21.24      3.11 o
   0  10  16        0.67        3.21      3.28 o
   1  10  16        1.26        3.41      3.10 o
  -3   1  17       18.68       17.03      2.27 o
  -2   1  17        2.25        4.04      2.16 o
  -1   1  17        4.81        6.39      1.98 o
   0   1  17       26.40       26.61      2.01 o
   1   1  17       18.02       15.04      2.03 o
   2   1  17        2.12        6.12      2.00 o
   3   1  17        2.02        1.81      7.60 o
  -3   2  17       13.44       16.65      2.17 o
  -2   2  17        0.20        2.70      2.26 o
  -1   2  17        1.90        4.46      2.07 o
   0   2  17       31.09       30.22      1.95 o
   1   2  17       78.33       70.38      2.44 o
   2   2  17       16.00       13.22      2.14 o
   3   2  17        3.53       10.66      9.00 o
  -3   3  17       23.41       29.40      2.19 o
  -2   3  17       34.39       43.16      2.29 o
  -1   3  17        5.47        8.13      2.01 o
   0   3  17        1.21        3.03      2.05 o
   1   3  17        0.81        1.36      2.57 o
   2   3  17        0.06        1.87      2.15 o
  -2   4  17       28.58       30.69      2.52 o
  -1   4  17        6.61        6.97      2.96 o
   0   4  17       28.17       23.67      2.38 o
   1   4  17        0.18        0.25      3.01 o
   2   4  17        3.10        6.17      2.08 o
  -2   5  17       51.46       51.79      2.55 o
  -1   5  17        0.97        8.16      2.57 o
   0   5  17        3.13        6.45      2.45 o
   1   5  17        0.33        3.82      2.43 o
   2   5  17       40.95       45.66      2.26 o
  -2   6  17       11.81       14.97      2.50 o
  -1   6  17        0.08        5.05      2.55 o
   0   6  17       11.55       17.39      2.60 o
   1   6  17        0.21        4.53      2.39 o
   2   6  17        3.49        8.49      2.34 o
  -2   7  17       43.43       47.09      2.59 o
  -1   7  17       38.94       42.23      2.54 o
   0   7  17       19.44       29.14      2.86 o
   1   7  17        7.26        9.96      2.49 o
   2   7  17       12.64       14.41      2.87 o
  -1   8  17        9.15       17.09      2.73 o
   0   8  17       50.52       51.55      2.94 o
   1   8  17        8.59       13.01      2.78 o
   0   9  17       59.61       55.99      3.31 o
  -2   0  18        0.04        4.45      3.48 o
  -1   0  18       17.24       20.73      2.93 o
   0   0  18        0.09        4.36      2.90 o
   1   0  18      226.95      199.21      4.90 o
   2   0  18      145.07      127.72      3.62 o
  -2   1  18        4.00        5.83      2.16 o
  -1   1  18        7.36        9.36      2.17 o
   0   1  18        2.83        3.15      2.16 o
   1   1  18        0.06        4.14      2.09 o
   2   1  18        0.22        4.15      2.17 o
  -2   2  18        6.87        9.97      2.13 o
  -1   2  18        0.03        5.54      2.23 o
   0   2  18        6.61       10.94      2.00 o
   1   2  18       10.89        7.93      2.25 o
   2   2  18        0.01        1.49      2.29 o
  -2   3  18        6.15        7.78      2.20 o
  -1   3  18       14.73       15.99      2.18 o
   0   3  18       51.23       54.79      2.56 o
   1   3  18       17.76       14.45      2.48 o
   2   3  18        0.68        1.46      2.55 o
  -2   4  18        9.31       10.78      2.37 o
  -1   4  18       64.55       74.33      2.69 o
   0   4  18       26.92       30.93      2.68 o
   1   4  18        0.62        3.77      2.48 o
   2   4  18        4.95        5.35      2.56 o
  -1   5  18        5.47        7.38      2.40 o
   0   5  18       40.68       44.01      2.96 o
   1   5  18        1.43        3.24      2.50 o
  -1   6  18       75.54       86.41      2.96 o
   0   6  18        9.19       19.15      2.86 o
   1   6  18        8.29       15.37      2.66 o
  -1   7  18       68.58       71.88      2.82 o
   0   7  18      333.25      342.37      7.90 o
  -1   1  19        8.11        8.93      2.22 o
   0   1  19        0.00        3.61      2.26 o
   1   1  19        0.33        3.06      2.24 o
  -1   2  19       32.72       34.25      2.31 o
   0   2  19        4.84        8.09      2.44 o
   1   2  19        9.55        8.38      2.33 o
  -1   3  19        9.38       15.85      2.35 o
   0   3  19        0.10        3.51      3.28 o
   1   3  19        4.40        6.13      2.50 o
  -1   4  19        0.40        5.79      2.39 o
   0   4  19        3.10       15.01      2.75 o
   1   4  19       20.95       24.18      2.71 o
   0   5  19      457.98      472.99      8.23 o
 
